# Supplementary material for: The biodiversity hotspot as evolutionary hot-bed: spectacular radiation of Erica in the Cape Floristic Region
Source: BMC Evol Biol. 2016 Sep 17;16:190. doi: 10.1186/s12862-016-0764-3 (PMC5027107; doi:10.1186/s12862-016-0764-3)
Supplement: Additional file 1: Table S1. — Accessions table including Genbank accession numbers. (XLSX 119 kb) [file 12862_2016_764_MOESM1_ESM.xlsx]

## Sheet: Accessions
Species	Terminal in matrix	Collector	prefix	number	suffix	Additional collectors	Herbarium	Country	Major area	Locality	Genbank: ITS	trnL-F-ndhJ	trnT-L	trnK-matK	rpl32	rpl16	psbM	atpI	rbcL
Calluna vulgaris (L.) Hull	Calluna_vulgaris_BG643	Gehrke, B		643			NBG	Switzerland	Luzern		HQ858882	KP737378		KP737742	KP737632	KP737685		KP737721	KP737707
Calluna vulgaris (L.) Hull	Calluna_vulgaris_ANA	Fagúndez, J		3223			SANT	Spain	Pontevedra	Cerdedo	KP737514	KP737377		KP737741
Corema album (L.) D.Don ex Steud.	Corema_album_ANA	Pulgar, I		s.n.			SANT	Spain	A Coruña		KU832375	KU832688		KU831631
Daboecia cantabrica (Huds.) K.Koch	Daboecia_cantabrica_ANA	Fagúndez, J		3224			SANT	Spain	Pontevedra	Cerdedo	KP737515	KP737379		KP737743
Daboecia cantabrica (Huds.) K.Koch [2]	Daboecia_cantabrica_PPA	Sahuquillo Balbuena, E	A	62935		Pimentel Pereira, M	SANT	Spain	A Coruña	Valdoviño	HQ859000	KP737380	KP737653	KP737744	KP737633		KP737495	KP737722	KP737708
Empetrum nigrum L.	Empetrum_nig	Popp, M	2009	38			NBG	Norway		Vest Agder, Lyngdal	HQ858880	KP737381	KP737654	KP737745	KP737634	KP737686	KP737496	KP737723	KP737709
Erica abietina L. ssp. abietina	abietina_abi_MP1013	Pirie, MD		1013		Gehrke, B	NBG	South Africa	Western Cape	Cape Peninsula, Devil's Peak	HQ858885	KU832577	KU831802		KU833129		KU831754	KU831550
Erica abietina L. ssp. constantiana E.G.H.Oliv. & I.M.Oliv.	abietina_con_CM6	Merry, C		6			NBG	South Africa	Western Cape	Cape Peninsula; Chapman's Peak	KU832330	KU832578	KU831803
Erica abietina L. ssp. diabolis E.G.H.Oliv. & I.M.Oliv.	abietina_dia_CM11	Merry, C		11			NBG	South Africa	Western Cape	Cape Peninsula	KU832331	KU832579	KU831804
Erica accommodata Klotzsch ex Benth.	accommodata_EO11382	Oliver, EGH		11382			NBG	South Africa	Western Cape	Riviersonderend Mts, Jonaskop	HQ858891	KU832580	KU831805
Erica acuta Andrews	acuta_MP506	Pirie, MD		506		Gehrke, B & Hämmerli, S	NBG	South Africa	Western Cape	Franschhoek	HQ858892	KU832581	KU831806
Erica adnata L.Bolus	adnata_MP501	Pirie, MD		501		Gehrke, B & Hämmerli, S	NBG	South Africa	Western Cape	Franschhoek	HQ858893	KU832582	KU831807
Erica adunca Benth.	adunca_EO12746	Oliver, EGH		12746			NBG	South Africa	Western Cape	Barrydale District, Langeberg	KU832332	KU832583	KU831808
Erica adunca Benth.	adunca_MP1254	Pirie, MD		1254		Oliver, EGH	NBG	South Africa	Western Cape	Garcia's Pass	KU832333	KU832584	KU831809
Erica agglutinans E.G.H.Oliv.	agglutinans_EO7679	Oliver, EGH		7679			NBG	South Africa	Western Cape	Elim, Geelrug	HQ858896	KU832585	KU831810
Erica albens L.	albens_MP585	Pirie, MD		585		Gehrke, B	NBG	South Africa	Western Cape	Langeberg Mts., Marloth Nature Reserve	HQ858897	KU832587	KU831811
Erica albens L.	albens_ANA	Hitchcock, A		790	/07		NBG	South Africa	Western Cape	Swartberg, Boesmanskop (cult.: KBG)	KU832334	KU832586		KU831608
Erica albertyniae E.G.H.Oliv.	albertyniae_MP927	Pirie, MD		927		McMaster, C & Oliver, EGH	NBG	South Africa	Western Cape	Bredasdorp; Eliaskraal	HQ858898	KU832588	KU831812
Erica albescens Klotzsch ex Benth.	albescens_MP898	Pirie, MD		898		Gehrke, B	NBG	South Africa	Western Cape	Langeberg Mts., Boosmansbos	HQ858899	KU832589	KU831813
Erica alexandri Guthrie & Bolus ssp. alexandri	alexandri_EO12449	Oliver, EGH		12449			NBG	South Africa	Western Cape	Pearl Valley, Wemmershoek area	HQ858900	KU832590	KU831814
Erica alfredii Guthrie & Bolus	alfredii_FR	Roets, F		s.n.			NBG	South Africa	Western Cape	Pilaarkop	KU832335	KU832591	KU831815
Erica algida Bolus	algida_MP645	Pirie, MD		645		Gehrke, B	NBG	South Africa	KwaZulu-Natal	Garden Castle	HQ858901	KU832592	KU831816		KU833130
Erica alopecurus Harv.	alopecurus_MP630	Pirie, MD		630			NBG	South Africa	Free State	Golden Gate National Park	HQ858902	KU832593	KU831817	KU831609	KU833131
Erica amidae E.G.H.Oliv.	amidae_EO12272	Oliver, EGH		12272			NBG	South Africa	Western Cape	Gordon’s Bay Area	HQ858905	KU832594	KU831818
Erica ampullacea Curtis	ampullacea_MP1277	Pirie, MD		1277		Oliver, EGH & Villiers, T de	NBG	South Africa	Western Cape	Paardeberg, above Boskloof	KU832337	KU832596	KU831820
Erica aneimena Dulfer	aneimena_EO12757	Oliver, EGH		12757			NBG	South Africa	Western Cape	George: Montagu Pass	KU832338	KU832597	KU831821
Erica anguliger (N.E.Br.) E.G.H.Oliv.	anguliger_MP597	Pirie, MD		597		Gehrke, B & Hämmerli, S	NBG	South Africa	Western Cape	Houw Hoek	HQ858907	KU832598_KU832599	KU831822
Erica angulosa E.G.H.Oliv.	angulosa_S2105	SANBI		s.n.			NBG	?			HQ858908	KU832600	KU831823
Erica annectens Guthrie & Bolus	annectens_CM8	Merry, C		8			NBG	South Africa	Western Cape	Cape Peninsula; Kalk Bay	KU863006	KU832602	KU831824
Erica annectens Guthrie & Bolus	annectens_ANA	SANBI		479	/90		NBG	South Africa	Western Cape	Cape Peninsula, Kalk Bay Mts. (cult.: KBG)	KU832341	KU832601		KU831610
Erica arachnocalyx E.G.H.Oliv.	arachnocalyx_EO12453	Oliver, EGH		12453			NBG	South Africa	Western Cape	Cold Bokkeveld, Waboomsrivier	HQ858909	KU832603	KU831825
Erica arborea L.	arborea_EO12619	Ojeda, F	(Oliver	12619	)		NBG	Spain	Cádiz	Sierra del Aljibe	KP737520	KP737385	KP737655
Erica arborea L.	arborea_Miehe	Miehe, G		s.n.			NBG	Ethiopia		Bale Mts.	KP737521	KP737386	KP737656	KP737748	KP737635	KP737687	KP737497	KP737724	KP737710
Erica arborea L.	arborea_l_ANA	Fagúndez, J		3225			SANT	Spain	Ciudad Real	Cabañeros	KP737529	KP737394		KP737756
Erica arborea L.	arborea_m_ANA	Fagúndez, J		3230			SANT	Spain	Ciudad Real	Cabañeros	KP737530	KP737395		KP737757
Erica arborescens (Willd.) E.G.H.Oliv.	arborescens_FM747	Martos, F		747			NBG	France	Reunion Island		KU863007	KU832604	KU831826	KU831611_KU831612	KU833132
Erica arcuata Compton	arcuata_MP523	Pirie, MD		523		Bergh, N & Gehrke, B	NBG	South Africa	Western Cape	Witberg	HQ858913	KU832605	KU831827
Erica ardens Andrews	ardens_MP1076	Pirie, MD		1076		Gehrke, B	NBG;	South Africa	Western Cape	Langeberg Mts.; Marloth N.R.	KU832342	KU832606	KU831828
Erica areolata (N.E.Br.) E.G.H.Oliv.	areolata_EO12502	Oliver, EGH		12502			NBG	South Africa	Western Cape	Ceres Dist.; Cold Bokkeveld	HQ858914	KU832607	KU831829
Erica argentea Klotzsch ex Benth.	argentea_EO12475	Oliver, EGH		12475			NBG	South Africa	Western Cape	Cedarberg, Sneeuberg Hut area	HQ858915	KU832608	KU831830
Erica aristata Andrews	aristata_EO12522	Oliver, EGH		12522			NBG	South Africa	Western Cape	Klein River Mtns, Stanford area	HQ858917	KU832609	KU831831
Erica artemisioides (Klotzsch) E.G.H.Oliv.	artemisioides_MP551	Pirie, MD		551		Gehrke, B	NBG	South Africa	Western Cape	Stellenbosch, Jonkershoek	HQ858918	KU832610	KU831832
Erica articularis L.	articularis_MP750_cp	Pirie, MD		750		Gehrke, B	NBG	South Africa	Western Cape	Hex River Mts., Matroosberg	HQ858919; HQ858920
Erica aspalathifolia Bolus	aspalathifolia_DB1408	Bellstedt, DU		1408			NBG	South Africa			KU832343	KU832611	KU831833
Erica astroites Guthrie & Bolus	astroites_EO12758	Oliver, EGH		12758			NBG	South Africa	Western Cape	De Rust area: Meiringspoort	KU832344	KU832612	KU831834
Erica atherstonei Diels ex Guth & Bolus	atherstonei_EO12261	Oliver, EGH		12261			NBG	South Africa	Mpumalanga	Sabie, Mauchsberg	HQ858922	KU832613	KU831835	KU831613
Erica atromontana E.G.H.Oliv.	atromontana_EO12544	Oliver, EGH		12544			NBG	South Africa	Western Cape	Great Swartberg: Blesberg	HQ858924	KU832614	KU831836
Erica atrovinosa E.G.H.Oliv.	atrovinosa_MP864	Pirie, MD		864		Gehrke, B & Morita, S	NBG	South Africa	Western Cape	Hex River Mts., Ben Etive N.R.	HQ858925	KU832615	KU831837
Erica australis L.	australis_PPF	Sahuquillo Balbuena, E	F	s.n.		Pimentel Pereira, M	SANT	Spain	Lugo	Alto do Boi, Folgoso do Courelo	HQ858926	KP737398	KP737657		KP737636	KP737688	KP737498	KP737725	KP737711
Erica australis L.	australis_PPM	Sahuquillo Balbuena, E	M	62845		Pimentel Pereira, M	SANT	Spain	Ourense	Gabín	HQ858927	KP737399	KP737658		KP737637		KP737499	KP737726
Erica australis L.	australis_b_ANA	Fagúndez, J		3123			SANT	Spain	Jaén	Santa Elena	KP737534	KP737401
Erica autumnalis L.Bolus	autumnalis_MP665	Pirie, MD		665		Gehrke, B	NBG	South Africa	Western Cape	Stellenbosch, Jonkershoek	HQ858928	KU832616	KU831838
Erica axillaris Thunb.	axillaris_MP594	Pirie, MD		594		Gehrke, B & Hämmerli, S	NBG	South Africa	Western Cape	Houw Hoek	HQ858930	KU832618	KU831840		KU833133		KU831755	KU831551
Erica axillaris Thunb.	axillaris_MP1052	Pirie, MD		1052		Gehrke, B	NBG	South Africa	Western Cape	Cape Peninsula, COGH N.R.	KU832345	KU832617	KU831839
Erica axilliflora Bartl.	axilliflora_MP916	Pirie, MD		916		McMaster, C; McMaster, R & Oliver, EGH	NBG	South Africa	Western Cape	Carrruthurs Hill	HQ858929	KU832619	KU831841
Erica azorica Hochst. ex Seub.	azorica_b_ANA	Pene, S		5			SANT	Portugal	Azores	Pico Island	KP737537	KP737403
Erica baccans L.	baccans_BG645	Gehrke, B		645			NBG	South Africa	Western Cape	Cape Peninsula, Devil's Peak	HQ858932	KU832620	KU831842
Erica banksii Andrews ssp. comptonii (Salter) E.G.H.Oliv. & I.M.Oliv.	banksii_com_MP824	Pirie, MD		824		Gehrke, B	NBG	South Africa	Western Cape	Kogelberg B.R., Kogelberg trail	HQ858933	KU832622	KU831844	KU831614	KU833134		KU831756	KU831552
Erica banksii Andrews ssp. comptonii (Salter) E.G.H.Oliv. & I.M.Oliv.	banksii_com_ANA	SANBI		174	/79		NBG	South Africa	Western Cape	Steenbras, Beacon Ridge (cult.: KBG)	KU832346	KU832621	KU831843
Erica banksii Andrews ssp. purpurea (Andrews) E.G.H.Oliv. & I.M.Oliv.	banksii_pur_NB1753	Bergh, N		1753			NBG	South Africa	Western Cape	Pearly Beach, farm Klein Paradys	HQ858934	KU832623	KU863015
Erica barbigeroides E.G.H.Oliv.	barbigeroides_MP735	Pirie, MD		735		Gehrke, B & Oliver, EGH	NBG	South Africa	Western Cape	Between Steenbras River and Rooi Els	HQ858935	KU832624	KU831845
Erica baueri Andrews ssp. baueri	baueri_bau_MP1233	Pirie, MD		1233		Bellstedt, DU; Villiers, MJ de & Merwe, De Wet van der	NBG	South Africa	Western Cape	W of Albertinia	KU832348	KU832626	KU831847
Erica benguelensis (Welw. ex Engl.) E.G.H.Oliv. ssp. benguelensis	benguelensis_ben_DB1174	Bellstedt, DU		1174			NBG	Angola		Huila	HQ858937	KU832628	KU831849
Erica benguelensis (Welw. ex Engl.) E.G.H.Oliv. ssp. benguelensis	benguelensis_ben_QL12641	Luke, WRQ		12641		Bytebier, B	NBG	Dem. Rep. of the Congo	Sud Kivu	Twangiza	HQ858936	KU832629	KU831850
Erica benguelensis (Welw. ex Engl.) E.G.H.Oliv. ssp. benguelensis	benguelensis_ben_A1	Allsopp		1			NBG	Malawi		Nataka	KU832349	KU832627	KU831848	KU831615	KU833135	KU831724	KU831757	KU831553	KU831739
Erica benthamiana E.G.H.Oliv.	benthamiana_MP560	Pirie, MD		560		Gehrke, B	NBG	South Africa	Western Cape	Stellenbosch, Jonkershoek	HQ858938	KU832630_KU832631	KU831851
Erica bergiana L.	bergiana_MP768	Pirie, MD		768		Gehrke, B	NBG	South Africa	Western Cape	Porterville area, Groot Winterhoek	HQ858939	KU832632	KU831852
Erica bicolor Thunb. [2]	bicolor_MP1098	Pirie, MD		1098		Gehrke, B & Kissling, J	NBG	South Africa	Western Cape	Stellenbosch, Paradyskloof	KU832350	KU832633	KU831853
Erica blandfordii Andrews	blandfordii_MM4208	Muasya, AM		4208		Stirton, CH	NBG	South Africa	Western Cape	Limiet Kop, Bain's Kloof	HQ858940	KU832634	KU831854
Erica blenna Salisb.	blenna_MP883	Pirie, MD		883		Gehrke, B	NBG	South Africa	Western Cape	Langeberg Mts., Boosmansbos	HQ858941	KU832636	KU831855		KU833136		KU831758	KU831554
Erica blenna Salisb.	blenna_ANA	Hitchcock, A		487	/03		NBG	South Africa	Western Cape	Langeberg: Oudenbosch (cult.: KBG)	KU832351	KU832635		KU831616
Erica bodkinii Guthrie & Bolus	bodkinii_TdV204	Villiers, T de		204			NBG	South Africa	Western Cape	Caledon area, Akkedisberg	HQ858942	KU832637	KU831856
Erica bojeri Dorr & E.G.H.Oliv.	bojeri_MP1087	Pirie, MD		1087		Oliver, EGH; Bergh, N & Rakotonandrasana, S	MO,TAN,U	Madagascar		Ankaratra Mts.	KP737538	KP737404	KP737659	KP737760	KP737638	KP737689	KP737500	KP737727	KP737712
Erica bokkeveldia E.G.H.Oliv.	bokkeveldia_EO12769	Oliver, EGH		12769			NBG	South Africa	Western Cape	Cold Bokkeveld	KU832352	KU832638	KU831857
Erica bolusanthus E.G.H.Oliv.	bolusanthus_DEB1720	Euston-Brown, D		1720			NBG	South Africa	Eastern Cape	Baviaanskloof area	KU832353	KU832639	KU831858
Erica bolusiae T.M.Salter	bolusiae_ANA	SANBI		1466	/84		NBG	South Africa	Western Cape	Jonkershoek N.C. (cult.: KBG)	KU832354	KU832640	KU831859	KU831617
Erica boutonii Dorr & E.G.H.Oliv.	boutonii_EO12666	Oliver, EGH		12666			TAN; MO; U	Madagascar		Ampefy	KU832355	KU832641	KU831860	KU831618_KU831619
Erica brachialis Salisb.	brachialis_MP734	Pirie, MD		734		Gehrke, B & Oliver, EGH	NBG	South Africa	Western Cape	Between Steenbras River and Rooi Els	HQ858944	KU832642	KU831861
Erica brachysepala Guthrie & Bolus	brachysepala_EO12727	Oliver, EGH		12727			NBG	South Africa	Western Cape	Caledon District	KU832356	KU832643	KU831862
Erica bracteolaris Lam.	bracteolaris_MP577	Pirie, MD		577		Gehrke, B	NBG	South Africa	Western Cape	Langeberg Mts., Marloth Nature Reserve	HQ858945	KU832644	KU831863
Erica brevifolia Soland. ex Salisb.	brevifolia_EO12459	Oliver, EGH		12459			NBG	South Africa	Western Cape	Groenlandberg, Aasvoelkop	HQ858946	KU832645	KU831864
Erica brevifolia Soland. ex Salisb.	brevifolia_MP1008	Pirie, MD		1008		Gehrke, B	NBG	South Africa	Western Cape	Kogelberg B.R., Perdeberg	KU832357	KU832646	KU831865
Erica bruniades L.	bruniades_EO12465	Oliver, EGH		12465			NBG	South Africa	Western Cape	Bot River, Highlands road	HQ858949	KU832647	KU831866
Erica bruniifolia Salisb.	bruniifolia_EO12460	Oliver, EGH		12460			NBG	South Africa	Western Cape	Grabouw area, Jackals Rivier	HQ858950	KU832648	KU831867		KU833137		KU831759	KU831555
Erica caespitosa Hilliard & Burtt	caespitosa_MP642	Pirie, MD		642		Gehrke, B	NBG	South Africa	KwaZulu-Natal	Garden Castle	HQ858952	KU832649	KU831868		KU833138		KU831760	KU831556
Erica caffra L.	caffra_C_MP528	Pirie, MD		528		Bergh, N & Gehrke, B	NBG	South Africa	Western Cape	Porterville area, Groot Winterhoek	HQ858953	KU832651	KU831870	KU831621	KU833139	KU831725		KU831557	KU831740
Erica caffra L.	caffra_D_MP655	Pirie, MD		655		Gehrke, B	NBG	South Africa	KwaZulu-Natal	Bushman's Nek	HQ858954
Erica caffra L.	caffra_ANA			42			NBG	South Africa		Cultivated: GBZS	KU832358	KU832650	KU831869	KU831620
Erica caffrorum Bolus	caffrorum_MP644	Pirie, MD		644		Gehrke, B	NBG	South Africa	KwaZulu-Natal	Garden Castle	HQ858956	KU832652	KU831871	KU831622		KU831726		KU831558	KU831741
Erica calcareophila E.G.H.Oliv.	calcareophila_EO30159	Oliver, EGH	STE	30159			NBG	South Africa	Western Cape	Pearly Beach, Groot Hagelkraal	HQ858957	KU832653	KU831872
Erica caledonica Spreng.f.	caledonica_JW103	Winter, J		103			NBG	South Africa	Western Cape	Jonaskop to Kanonberg	KU832359	KU832654	KU831873	KU831623
Erica calycina L.	calycina_EO12532	Oliver, EGH		12532			NBG	South Africa	Western Cape	Citrusdal area; Middelberg Pass	HQ858958	KU832655	KU831874
Erica cameronii L.Bolus	cameronii_ANA	KBG		125	/72		NBG	South Africa	Western Cape	Fonteintjiesberg (cult.: KBG)	KU832360	KU832656	KU831875	KU831624
Erica canaliculata Andrews	canaliculata_BG590	Gehrke, B		590			NBG	South Africa	Western Cape	Knysna area	HQ858962	KU832657	KU831876
Erica canescens J.C.Wendl.	canescens_ANA	Hitchcock, A	1050	701	2005		NBG	South Africa	Western Cape	Gansbaai, Pearly beach (cult.: KBG)	KU832361	KU832658	KU831877	KU831625
Erica capensis T.M.Salter	laeta_MP1045	Pirie, MD		1045		Gehrke, B	NBG	South Africa	Western Cape	Cape Peninsula, COGH N.R.	KU832452	KU832846	KU832055
Erica capillaris Bartl.	capillaris_MP1066	Pirie, MD		1066		Oliver, EGH & Gehrke, B	NBG	South Africa	Western Cape	Cape Peninsula, COGH N.R.	KU832363	KU832660	KU831879
Erica capitata L.	capitata_MP1044	Pirie, MD		1044		Gehrke, B	NBG	South Africa	Western Cape	Cape Peninsula, COGH N.R.	KU832365	KU832662	KU863016
Erica capitata L.	capitata_ANA	SANBI		1467	/84		NBG	South Africa	Western Cape	Jonkershoek N.C. (cult.: KBG)	KU832364	KU832661	KU831880	KU831626
Erica caprina E.G.H.Oliv.	caprina_EO12772	Oliver, EGH		12772			NBG	South Africa	Western Cape	Cold Bokkeveld	KU832366	KU832663	KU831881
Erica carnea L.	carnea_ATsn5	Tribsch, A	s.n.	5			NBG	Austria	Salzburg	Strubklamm, Faistenau	HQ858963	KP737405	KP737660	KP737761	KP737639	KP737690	KP737501	KP737728	KP737713
Erica carnea L.	carnea_b_ANA			s.n.			SANT	?		Cultivated: BBG	KP737540	KP737407		KP737763
Erica caterviflora Salisb.	caterviflora_EO12785	Oliver, EGH		12785			NBG	South Africa	Western Cape	Cape Peninsula; Table Mt.	KU832367	KU832664	KU831882
Erica cereris (Compton) E.G.H.Oliv.	cereris_MP863	Pirie, MD		863		Gehrke, B & Morita, S	NBG	South Africa	Western Cape	Hex River Mts., Ben Etive N.R.	HQ858964	KU832665	KU831883
Erica cerinthoides L. var. cerinthoides	cerinthoides_MP653	Pirie, MD		653		Gehrke, B	NBG	South Africa	KwaZulu-Natal	Garden Castle	HQ858966	KU863010	KU831884	KU831627	KU833140	KU831727	KU831761	KU831559	KU831742
Erica cerinthoides L. var. cerinthoides	cerinthoides_ANA			16917			NBG	South Africa		Cultivated: BBG	KP737541	KP737408		KP737764
Erica cernua Montin	cernua_EO12474	Oliver, EGH		12474			NBG	South Africa	Western Cape	Cedarberg, Sneeuberg Hut area	HQ858968	KU832667	KU831885
Erica cetrata E.G.H.Oliv.	cetrata_EO12064	Oliver, EGH		12064			NBG	South Africa	Western Cape	Ezelfontein	HQ858969	KU832668	KU831886		KU833141		KU831762	KU831560
Erica cf. densata "juniperina"	baroniana_cf_Lar8	Laridon		8		Muasya, M	NBG	Madagascar			KU832347	KU832625	KU831846
Erica cf. goudotiana	goudotiana_cf_EO12659	Oliver, EGH		12659		Pirie, MD & Bytebier, B	TAN; MO; U	Madagascar		Andringitra N.P.	KU832421	KU832786	KU831997		KU833158			KU831572
Erica chamissonis Klotzsch ex Benth.	chamissonis_RT2188	Turner, RC		2188			NBG	South Africa	Eastern Cape		HQ858970	KU832669	KU831887
Erica chartacea Guthrie & Bolus	chartacea_EO11408	Oliver, EGH		11408			NBG	South Africa	Western Cape	Tradouws Pass	HQ858971	KU832670	KU831888
Erica chionodes E.G.H.Oliv. & I.M.Oliv.	chionodes_EO11699	Oliver, EGH		11699			NBG	South Africa	Western Cape	Swartberg Mts, Tierberg area	HQ858972	KU832671	KU831889					KU831561
Erica chionophila Guthrie & Bolus	chionophila_MP790	Pirie, MD		790		Gehrke, B & Niet, T van der	NBG	South Africa	Western Cape	Limietberg N.R., Bain's Kloof	HQ858973	KU832672	KU831890
Erica chiroptera E.G.H.Oliv.	chiroptera_MP814	Pirie, MD		814		Gehrke, B	NBG	South Africa	Western Cape	Kogelberg B.R., Kogelberg trail	HQ858974	KU832673	KU831891
Erica chrysocodon Guthrie & Bolus	chrysocodon_ANA	Kotze, D	203	41	/82		NBG	South Africa	Western Cape	Villiarsdorp (cult.: KBG)	KU832368	KU832674	KU831892	KU831628
Erica ciliaris L.	ciliaris_EO12622	Ojeda, F	(Oliver	12622	)		NBG	Spain	Cádiz	Sierra de la Palma	KP737542	KP737409	KP737661
Erica ciliaris L.	ciliaris_KKN1	Kay, A	KKN	1		Kay, S & Nelson, C	WSY	Ireland	Galway	Craiggamore, Connemara	KP737543	KP737410	KP737662		KP737640		KP737502
Erica ciliaris L.	ciliaris_c_ANA	Fagúndez, J		3166			SANT	Spain	A Coruña	Capelada mts.	KP737546	KP737413		KP737767
Erica cinerea L.	cinerea_MP967	Pirie, MD		967		Gehrke, B	NBG	UK	England	Cornwall, the Lizard	KP737549	KP737415	KP737663	KP737769	KP737641	KP737692	KP737503	KP737729	KP737714
Erica cinerea L.	cinerea_a_ANA	Fagúndez, J		3145			SANT	Spain	Lugo	Viveiro	KP737551	KP737417		KP737770		KP737693
Erica clavisepala Guthrie & Bolus	clavisepala_MP1063	Pirie, MD		1063		Gehrke, B	NBG	South Africa	Western Cape	Cape Peninsula, Devil's Peak	KU832370	KU832676	KU831893		KU833142		KU831763	KU831562
Erica clavisepala Guthrie & Bolus	clavisepala_ANA	Kotze, D		395	/88		NBG	South Africa	Western Cape	Booiskraalriver mouth (cult. KBG)	KU832369	KU832675		KU831629
Erica coacervata H.A.Baker	coacervata_MP761	Pirie, MD		761		Gehrke, B	NBG	South Africa	Western Cape	Hex River Mts., Matroosberg	HQ858979	KU832677	KU831894
Erica coarctata J.C.Wendl.	coarctata_MP590	Pirie, MD		590		Gehrke, B & Hämmerli, S	NBG	South Africa	Western Cape	Houw Hoek	HQ858980	KF160955
Erica coarctata J.C.Wendl.	coarctata_ANA	Hitchcock, A	SANBI	611	/86		NBG	South Africa	Western Cape	Blue Downs (cult.: KBG)	KU832371	KU832678		KU831630
Erica coccinea L. ssp. coccinea	coccinea_coc_MP598	Pirie, MD		598		Gehrke, B & Hämmerli, S	NBG	South Africa	Western Cape	Houw Hoek	HQ858981	KU832679	KU831895
Erica collina Guthrie & Bolus	collina_EO12613	Oliver, EGH		12613			NBG	South Africa	Western Cape		KU832372	KU832680	KU831896
Erica colorans Andrews	colorans_EO12717	Oliver, EGH		12717			NBG	South Africa	Western Cape	Napier area	KU832373	KU832681	KU831897
Erica condensata Benth.	condensa_MP890	Pirie, MD		890		Gehrke, B	NBG	South Africa	Western Cape	Langeberg Mts., Boosmansbos	HQ858982	KU832682	KU831898
Erica conferta Andrews	conferta_MP887	Pirie, MD		887		Gehrke, B	NBG	South Africa	Western Cape	Langeberg Mts., Boosmansbos	HQ858983	KU832683	KU831899
Erica conspicua Soland. ssp. conspicua	conspicua_CS1	Muasya, AM		1		Stirton, CH	NBG	South Africa	Western Cape	Cedarberg	HQ858984	KU832684	KU831900
Erica cooperi Bolus	cooperi_EO12588	Oliver, EGH		12588			NBG	South Africa			KU832374	KU832685	KU831901
Erica copiosa J.C.Wendl.	copiosa_BG610	Gehrke, B		610			NBG	South Africa	Eastern Cape	Kareedouw Pass	HQ858986	KU832686	KU831902
Erica cordata Andrews	cordata_MP571	Pirie, MD		571		Gehrke, B	NBG	South Africa	Western Cape	Langeberg Mts., Marloth Nature Reserve	HQ858987	KU832687	KU831903
Erica corifolia L.	corifolia_MP823	Pirie, MD		823		Gehrke, B	NBG	South Africa	Western Cape	Kogelberg B.R., Kogelberg trail	HQ858988	KU832690	KU831905	KU831633	KU833143	KU831728	KU831764	KU831563	KU831743
Erica corifolia L.	corifolia_ANA	Hitchcock, A		100	/04		NBG	South Africa	Western Cape	Cape Peninsula, Kalk Bay Mts. (cult.: KBG)	KU832376	KU832689	KU831904	KU831632
Erica corydalis Salisb.	corydalis_MP1005	Pirie, MD		1005		Gehrke, B	NBG	South Africa	Western Cape	Kogelberg B.R., Perdeberg	KU832377	KU832691	KU863017
Erica cristata Dulfer	cristata_MP820	Pirie, MD		820		Gehrke, B	NBG	South Africa	Western Cape	Kogelberg B.R., Kogelberg trail	HQ858989	KU832692	KU831906	KU831634	KU833144	KU831729	KU831765	KU831564	KU831744
Erica cruenta Soland.	cruenta_MP745	Pirie, MD		745		Gehrke, B & Oliver, EGH	NBG	South Africa	Western Cape	Near Kogelberg B.R.	HQ858991	KU832693	KU831907
Erica cryptoclada (Baker) Dorr & E.G.H.Oliv.	cryptoclada_EO12684	Oliver, EGH		12684		Pirie, MD; Bergh, N & Rakotonandrasana, S	TAN; MO; U	Madagascar		Ankaratra Mts.	KU832378	KU832694	KU831908	KU831635_KU831636	KU833145
Erica cubica L.	cubica_MP623	Pirie, MD		623		Villiers, C de & Gehrke, B	NBG	South Africa	Western Cape	Outeniqua Pass	HQ858992	KU832695	KU831909
Erica cumuliflora Salisb.	cumuliflora_EO12699	Oliver, EGH		12699			NBG	South Africa	Western Cape	Klein River Mts.; Glengart/Morning Star	KU832379	KU832696	KU831910
Erica curtophylla Guthrie & Bolus	curtophylla_EO12750	Oliver, EGH		12750			NBG	South Africa	Western Cape	Riversdale District, Wolwekoppe	KF160923	KF160956	KU831911
Erica curviflora L. var. curviflora	curviflora_MP765	Pirie, MD		765		Gehrke, B	NBG	South Africa	Western Cape	Hex River Mts., Matroosberg	KU832381	KU832698	KU831913		KU833146		KU831766	KU831565
Erica curviflora L. var. diffusa Bolus	curviflora_dif_EO12742	Oliver, EGH		12742			NBG	South Africa	Western Cape	Caledon/Napier area, Akkedisberg summit	KU832380	KU832697	KU831912
Erica curvifolia Salisb.	curvifolia_MP700	Pirie, MD		700		Gehrke, B	NBG	South Africa	Western Cape	Franschhoek	HQ858998	KU832699	KU831914
Erica curvirostris Salisb.	curvirostris_MP817	Pirie, MD		817		Gehrke, B	NBG	South Africa	Western Cape	Kogelberg B.R., Kogelberg trail	HQ858999	KU832700	KU831915
Erica curvirostris Salisb.	curvirostris_MP941	Pirie, MD		941		Gehrke, B	NBG	South Africa	Western Cape	Cape Peninsula, Table Mt.	KU832382	KU832701	KU831916
Erica cyathiformis Salisb.	cyathiformis_a_ANA			95	a		NBG	South Africa		Cultivated: BGV	KU832383	KU832702	KU831917	KU831637
Erica cyathiformis Salisb.	cyathiformis_d_ANA			95	d		NBG	South Africa		Cultivated: BGV	KU832384	KU832703	KU831918	KU831638
Erica cylindrica Thunb.	cylindrica_MP1240	Pirie, MD		1240		Oliver, EGH	NBG	South Africa	Western Cape	Elandskloof, Woseley	KU832385	KU832704	KU831919
Erica cyrilliflora Salisb.	cyrilliflora_CM10	Merry, C		10			NBG	South Africa	Western Cape	Cape Peninsula; Simonstown area	KU832386	KU832705	KU831920
Erica daphniflora Salisb.	daphniflora_MP567	Pirie, MD		567		Gehrke, B	NBG	South Africa	Western Cape	Langeberg Mts., Marloth Nature Reserve	HQ859003	KU832706	KU831921
Erica deflexa Sinclair	deflexa_MP1247	Pirie, MD		1247		Oliver, EGH	NBG	South Africa	Western Cape	Robinson's Pass	KU832387	KU832707	KU831922
Erica demissa Klotzsch ex Benth.	demissa_EO12540	Oliver, EGH		12540			NBG	South Africa	Western Cape	Great Swartberg on Angeliersberg	HQ859005	KU832708	KU831923
Erica densifolia Willd.	densifolia_BG591	Gehrke, B		591			NBG	South Africa	Western Cape	Nr. Pletty	HQ859006	KU832709	KU831924		KU833147			KU831566
Erica denticulata L.	denticulata_MP799	Pirie, MD		799		Gehrke, B & Niet, T van der	NBG	South Africa	Western Cape	Limietberg N.R., Bain's Kloof	HQ859007	KU832710	KU831925
Erica depressa L.	depressa_MP942	Pirie, MD		942		Gehrke, B	NBG	South Africa	Western Cape	Cape Peninsula, Table Mt.	HQ859009	KU832711	KU831926
Erica depressa L.	depressa_MP977	Pirie, MD		977		Gehrke, B	NBG	South Africa	Western Cape	Cape Peninsula, Constantia Nek	KU832388	KU832712	KU831927
Erica desmantha Benth.	desmantha_MP562	Pirie, MD		562		Gehrke, B	NBG	South Africa	Western Cape	Stellenbosch, Jonkershoek	HQ859010	KU832713	KU831928
Erica dianthifolia Salisb.	dianthifolia_MP583	Pirie, MD		583		Gehrke, B	NBG	South Africa	Western Cape	Langeberg Mts., Marloth Nature Reserve	HQ859011	KU832714	KU831929
Erica diaphana Spreng.	diaphana_BG611	Gehrke, B		611			NBG	South Africa	Eastern Cape	Kareedouw Pass	HQ859012	KU832715	KU831930
Erica discolor Andrews var. 'hebecalyx'	discolor_heb_MP1214	Pirie, MD		1214		Bellstedt, DU; Villiers, MJ de & Merwe, De Wet van der	NBG	South Africa	Western Cape	Potjiesberg Pass	KU832389	KU832716	KU831931
Erica discolor Andrews var. 'speciosa'	discolor_spe_MP1217	Pirie, MD		1217		Bellstedt, DU; Villiers, MJ de & Merwe, De Wet van der	NBG	South Africa	Western Cape	Waboomskraal	KU832390	KU832717	KU831932
Erica dispar (N.E.Br.) E.G.H.Oliv.	dispar_EO12749	Oliver, EGH		12749			NBG	South Africa	Western Cape	Riversdale District, Wolwekoppe	KU832391	KU832718	KU831933
Erica dissimulans Hilliard & Burtt	dissimulans_EO12596	Oliver, EGH		12596			NBG	South Africa			KU832392	KU832719	KU831934	KU831639
Erica distorta Bartl.	distorta_EO12500	Oliver, EGH		12500		Gehrke, B & Pirie, MD	NBG	South Africa	Western Cape	Gordon’s Bay Area	HQ859014	KU832720	KU831935
Erica dodii Guthrie & Bolus	dodii_EO11417	Oliver, EGH		11417			NBG	South Africa	Western Cape	Riviersonderend Mts, Jonaskop	HQ859015	KU832721	KU831936
Erica dolfiana E.G.H.Oliv.	dolfiana_MP1297	Pirie, MD		1297		Oliver, EGH	NBG	South Africa	Western Cape	Blesberg, Kein Swartberg	KU832393	KU832722	KU831937
Erica doliiformis Salisb.	doliiformis_MP797	Pirie, MD		797		Gehrke, B & Niet, T van der	NBG	South Africa	Western Cape	Limietberg N.R., Bain's Kloof	HQ859016	KU832723	KU831938
Erica dominans Killick	dominans_MP648	Pirie, MD		648		Gehrke, B	NBG	South Africa	KwaZulu-Natal	Garden Castle	HQ859019	KU832724	KU831939	KU831640_KU831641	KU833148
Erica drakensbergensis Guthrie & Bolus	drakensbergensis_DB1443	Bellstedt, DU		1443			NBG	South Africa	Kwazulu Natal		KU832394	KU832725	KU831940	KU831642_KU831643
Erica dregei E.G.H.Oliv.	dregei_EO12711	Oliver, EGH		12711			NBG	South Africa	Western Cape	Piketberg-Aurora area	KU832395	KU832726	KU831941
Erica duthieae L.Bolus	duthieae_ANA	Cowell, C	108	163	/07		NBG	South Africa	Western Cape	Franschoek, Wemmershoek Vlei (cultivated: KBG)	KU832396	KU832727	KU831942	KU831644
Erica eburnea T.M.Salter	eburnea_MP1037	Pirie, MD		1037		Gehrke, B	NBG	South Africa	Western Cape	Cape Peninsula, COGH N.R.	KU832397	KU832728	KU831943
Erica eburnea T.M.Salter	capensis_MP1047	Pirie, MD		1047		Gehrke, B	NBG	South Africa	Western Cape	Cape Peninsula, COGH N.R.	KU832362	KU832659	KU831878
Erica ecklonii E.G.H.Oliv.	ecklonii_EO12739	Oliver, EGH		12739			NBG	South Africa	Western Cape	Hermanus District, Babylonstoringberg	KU832398	KU832729	KU831944
Erica elimensis L.Bolus	elimensis_EO12843	Oliver, EGH		12843			NBG	South Africa	Western Cape	Cordale, Diepgat	KU832399	KU832730
Erica empetrina L.	empetrina_EO12786	Oliver, EGH		12786			NBG	South Africa	Western Cape	Cape Peninsula; Table Mt.	KU832400	KU832731	KU831945
Erica equisetifolia Salisb.	equisetifolia_MP829	Pirie, MD		829		Gehrke, B	NBG	South Africa	Western Cape	Kogelberg B.R., Kogelberg trail	HQ859023	KU832733	KU831947		KU833149		KU831767	KU831567
Erica equisetifolia Salisb.	equisetifolia_ANA	SANBI		544	/88		NBG	South Africa	Western Cape	Kogelberg Sate Forest (cult.: KBG)	KU832401	KU832732	KU831946
Erica erasmia Dulfer	erasmia_MP874	Pirie, MD		874		Gehrke, B & Morita, S	NBG	South Africa	Western Cape	Hex River Mts., Ben Etive N.R.	HQ859024	KU832734	KU831948
Erica eremioides (MacOwan) E.G.H.Oliv. ssp. eremioides	eremioides_MP533	Pirie, MD		533		Bergh, N & Gehrke, B	NBG	South Africa	Western Cape	Porterville area, Groot Winterhoek	HQ859025	KU832735	KU831949
Erica ericoides (L.) E.G.H.Oliv.	ericoides_MP742	Pirie, MD		742		Gehrke, B & Oliver, EGH	NBG	South Africa	Western Cape	Betty's Bay	HQ859026	KU832736	KU831950
Erica erigena R.Ross	erigena_EO12623	Ojeda, F	(Oliver	12623	)		NBG	Spain	Cádiz	Sierra de la Palma	KP737557	KP737423	KP737665		KP737642			KP737730
Erica erigena R.Ross	erigena_Pim	Sahuquillo Balbuena, E		s.n.		Pimentel Pereira, M	NBG	Spain	A Coruña	Carballo: Baldaio	KP737558	KP737424	KP737666
Erica erigena R.Ross	erigena_a_ANA	Fagúndez, J		3157			SANT	Spain	A Coruña	Brandomil	KP737559	KP737425		KP737775		KP737694
Erica erinus (Klotzsch ex Benth.) E.G.H.Oliv.	erinus_MP907	Pirie, MD		907		McMaster, C; McMaster, R & Oliver, EGH	NBG	South Africa	Western Cape	Stanford	HQ859027	KU832737	KU831951
Erica eriophoros Guthrie & Bolus	eriophoros_EO12478	Oliver, EGH		12478			NBG	South Africa	Western Cape	Cedarberg, Sneeuberg Hut area	HQ859030	KU832738	KU831952
Erica esterhuyseniae Compton	esterhuyseniae_EO11831	Oliver, EGH		11831			NBG	South Africa	Western Cape	Mannetjiesberg	HQ859031	KU832739	KU831953		KU833150		KU831768	KU831568
Erica esteriana E.G.H.Oliv.	esteriana_EO12545	Oliver, EGH		12545			NBG	South Africa	Western Cape	Great Swartberg: Blesberg	HQ859032	KU832740	KU831954		KU833151		KU831769	KU831569
Erica eugenea Dulfer	eugenea_EO12485	Oliver, EGH		12485			NBG	South Africa	Western Cape	Grootrivier Pass–Gideonskop	HQ859033	KU832741	KU831955
Erica eustacei L.Bolus	eustacei_MP1259	Pirie, MD		1259		Oliver, EGH	NBG	South Africa	Western Cape	Pienaarskloof area	KU832402	KU832742	KU831956
Erica evansii (N.E.Br.) E.G.H.Oliv.	evansii_MP641	Pirie, MD		641		Gehrke, B	NBG	South Africa	KwaZulu-Natal	Garden Castle	HQ859035	KU832743	KU831957	KU831645_KU831646	KU833152
Erica excavata L.Bolus	excavata_GK1532	Kirsten, G		1532			NBG	South Africa	Western Cape	Stanford, Die Mond	HQ859036	KU832744	KU831958
Erica exleeana E.G.H.Oliv.	exleana_EO12499	Oliver, EGH		12499		Gehrke, B & Pirie, MD	NBG	South Africa	Western Cape	Bot River area; Babilonstoringberge	HQ859037	KU832745	KU831959
Erica fairii Bolus	fairii_CM12	Merry, C		12			NBG	South Africa	Western Cape	Cape Peninsula	KU832404	KU832747	KU831960
Erica fairii Bolus	fairii_ANA	Winter, J		62	/71		NBG	South Africa	Western Cape	Bokraam stream (cult.: KBG)	KU832403	KU832746		KU831647
Erica fascicularis L.f. ssp. fascicularis	fascicularis_fac_MP809	Pirie, MD		809		Gehrke, B	NBG	South Africa	Western Cape	Kogelberg B.R., Kogelberg trail	HQ859038	KU832748	KU831961
Erica fastigiata L.	fastigiata_MP830	Pirie, MD		830		Gehrke, B	NBG	South Africa	Western Cape	Kogelberg B.R., Kogelberg trail	HQ859039	KU832749	KU831962
Erica fausta Salisb.	fausta_MP663	Pirie, MD		663		Gehrke, B	NBG	South Africa	Western Cape	Stellenbosch, Jonkershoek	HQ859040	KU832750	KU831963
Erica ferrea P.J.Bergius	ferrea_EO12494	Oliver, EGH		12494			NBG	South Africa	Western Cape	Malmesbury, Riverlands N.R.	HQ859041	KU832751	KU831964
Erica filago (Alm & T.C.E.Fries) Beentje	filago_BG93	Gehrke, B		93		Muasya, AM	Z; NBG	Kenya		Mount Kenya National Park	HQ859043	KU832752	KU831965
Erica filamentosa Andrews	filamentosa_EO12728	Oliver, EGH		12728			NBG	South Africa	Western Cape	Swellendam, Bontebok N.P.	KU832405	KU832753	KU831966
Erica filipendula Benth. ssp. filipendula	fillipendula_fil_MP914	Pirie, MD		914		McMaster, C; McMaster, R & Oliver, EGH	NBG	South Africa	Western Cape	Carrruthurs Hill	HQ859044	KU832754	KU831967
Erica filipendula Benth. ssp. parva E.G.H.Oliv. & I.M.Oliv.	fillipendula_min_MP926	Pirie, MD		926		McMaster, C & Oliver, EGH	NBG	South Africa	Western Cape	Agulhas National Park	HQ859046	KU832755	KU831968
Erica fimbriata Andrews	fimbriata_MP606	Pirie, MD		606		Bellstedt, DU; Villiers, C de & Gehrke, B	NBG	South Africa	Western Cape	Swartberg Pass	HQ859047	KU832756	KU831969
Erica flacca E.Mey. ex Benth.	flacca_MP840	Pirie, MD		840		Gehrke, B & Morita, S	NBG	South Africa	Western Cape	Hex River Mts., Ben Etive N.R.	HQ859048	KU832757	KU831970
Erica floccifera Zahlbr.	floccifera_MP987	Pirie, MD		987		Gehrke, B & Oliver, EGH	NBG	South Africa	Western Cape	Riviersonderend Mts, Jonaskop	HQ859051	KU832758	KU831971
Erica florifera (Compton) E.G.H.Oliv.	florifera_EO12536	Oliver, EGH		12536			NBG	South Africa	Western Cape	Vanrhynsdorp area; Matsikammaberg	KU832406	KU832759	KU831972
Erica fontana L.Bolus	fontana_MP1069	Pirie, MD		1069		Oliver, EGH & Gehrke, B	NBG	South Africa	Western Cape	Cape Peninsula, COGH N.R.	KU832407	KU832760	KU831973
Erica frigida Bolus	frigida_MP658	Pirie, MD		658		Gehrke, B & Martin-Bravo, S	NBG	South Africa	KwaZulu-Natal	Cathedral Peak	HQ859055	KU832761	KU831974		KU833153		KU831770	KU831570
Erica galioides Lam.	galioides_FN745	Martos, F		745			NBG	France	Reunion Island		KU832408	KU832762	KU831975	KU831648_KU831649	KU833154
Erica garciae E.G.H.Oliv.	garciae_MP1253	Pirie, MD		1253		Oliver, EGH	NBG	South Africa	Western Cape	Garcia's Pass	KU832409	KU832763	KU831976
Erica georgica Guthrie & Bolus	georgica_ANA			22594			NBG	South Africa		Cultivated: BBG	KU832410	KU832764	KU831977	KU831650
Erica gerhardii E.G.H.Oliv. & I.M.Oliv.	gerhardii_EO12700	Oliver, EGH		12700			NBG;	South Africa	Western Cape	Klein River Mts.; Glengart/Morning Star	KU832411	KU832765	KU831978
Erica gibbosa Klotzsch ex Benth.	gibbosa_BG623	Gehrke, B		623			NBG;	South Africa	Eastern Cape	Outeniqua Mts., Montagu Pass	HQ859057	KU832768	KU831979
Erica gibbosa Klotzsch ex Benth.	gibbosa_GS23	Schafer, G	G	23			NBG	South Africa	Western Cape	Joubertina	KU832414	KU832769	KU831980
Erica gibbosa Klotzsch ex Benth.	gibbosa_ANA_b	Hitchcock, A		428	/03		NBG	South Africa	Western Cape	Helpmekaarkloof along Otter Trail (cult.: KBG)	KU832413	KU832767		KU831652
Erica gibbosa Klotzsch ex Benth.	gibbosa_ANA			104			NBG	South Africa		Cultivated: BGV	KU832412	KU832766		KU831651
Erica glabella Thunb. ssp. laevis E.G.H.Oliv.	glabella_la_EO11224	Oliver, EGH		11224			NBG	South Africa	Western Cape	Pearly Beach, Groot Hagelkraal	HQ859059	KU832770	KU831981
Erica glandulipila Compton	glandulipila_MP521	Pirie, MD		521		Bergh, N & Gehrke, B	NBG	South Africa	Western Cape	Witberg	HQ859061	KU832771	KU831982
Erica glandulosa Thunb. ssp. fourcadei (L.Bolus) E.G.H.Oliv. & I.M.Oliv.	glandulosa_fou_ANA	SANBI		290	/07		NBG	South Africa	Western Cape	Tsitsikamma (cult.: KBG)	KU832415			KU831653
Erica glandulosa Thunb. ssp. glandulosa	glandulosa_gla_MP1227	Pirie, MD		1227		Bellstedt, DU; Villiers, MJ de & Merwe, De Wet van der	NBG	South Africa	Western Cape	E of Great Braak River	KU832416	KU832772	KU831983
Erica glaphyra Killick	glaphyra_MP647	Pirie, MD		647		Gehrke, B	NBG	South Africa	KwaZulu-Natal	Garden Castle	HQ859062	KU832773	KU831984		KU833155
Erica glauca Andrews ssp. elegans	glauca_el_MP973	Pirie, MD		973		Gehrke, B & Hämmerli, S	NBG	South Africa	Western Cape	Limietberg N.R., Bain's Kloof	HQ859063	KU832774	KU831985
Erica glauca Andrews ssp. glauca	glauca_gl_MP850	Pirie, MD		850		Gehrke, B & Morita, S	NBG	South Africa	Western Cape	Hex River Mts., Ben Etive N.R.	HQ859064	KU832775	KU831986
Erica globiceps (N.E.Br.) E.G.H.Oliv. ssp. consors (N.E.Br.) E.G.H.Oliv.	globiceps_con_EO12519	Oliver, EGH		12519			NBG	South Africa	Western Cape	Stanford area: Klein River Mtns	HQ859065	KU832776	KU831987
Erica globiceps (N.E.Br.) E.G.H.Oliv. ssp. gracilis (Benth.) E.G.H.Oliv.	globiceps_gra_MP988	Pirie, MD		988		Gehrke, B & Oliver, EGH	NBG	South Africa	Western Cape	Riviersonderend Mts, Jonaskop	HQ859067	KU832777	KU831988
Erica glomiflora Salisb.	glomiflora_EO12548	Oliver, EGH		12548			NBG	South Africa	Western Cape	Outeniqua Mtns, Robinson Pass area	HQ859068	KU832778	KU831989		KU833156		KU831771	KU831571
Erica glomiflora Salisb.	glomiflora_MP1251	Pirie, MD		1251		Oliver, EGH	NBG	South Africa	Western Cape	Cloete's Pass	KU832417	KU832779	KU831990
Erica glutinosa P.J.Bergius	glutinosa_MP687	Pirie, MD		687		Oliver, EGH; Turner, RC; Villiers, T de; Gehrke, B & Koopman, R	NBG	South Africa	Western Cape	Babylon's Tower	HQ859070	KU832780	KU831991
Erica glutinosa P.J.Bergius	glutinosa_MP701	Pirie, MD		701		Gehrke, B	NBG	South Africa	Western Cape	Franschhoek	KU832418	KU832781	KU831992
Erica gnaphaloides L.	gnaphaloides_MP511	Pirie, MD		511		Bellstedt, DU; Gehrke, B & Oliver, EGH	NBG	South Africa	Western Cape	Malmesbury	HQ859071	KU832782	KU831993
Erica goatcheriana L.Bolus var. drakensteinensis	goatcheriana_dra_EO12694	Oliver, EGH		12694			NBG	South Africa	Western Cape	Hottentots Holland Mts.	KU832419	KU832783	KU831994
Erica goatcheriana L.Bolus var. goatcheriana	goatcheriana_goa_MP865	Pirie, MD		865		Gehrke, B & Morita, S	NBG	South Africa	Western Cape	Hex River Mts., Ben Etive N.R.	HQ859072	KU832784	KU831995
Erica goatcheriana L.Bolus var. petrensis	goatcheriana_pet_MP990	Pirie, MD		990		Gehrke, B & Oliver, EGH	NBG	South Africa	Western Cape	Riviersonderend Mts, Jonaskop	KU832420	KU832785	KU831996
Erica gracilipes Guthrie & Bolus	gracilipes_MM5014	Muasya, AM		5014		Stirton, CH	NBG	South Africa	Western Cape	Pearly Beach area, Heidehof Farm	HQ859073	KF160957	KU831999
Erica gracilis J.C.Wendl.	gracilis_BG622	Gehrke, B		622			NBG	South Africa	Western Cape	Outeniqua Mts., Montagu Pass	HQ859074	KU832788	KU832000
Erica grata Guthrie & Bolus	grata_MP879	Pirie, MD		879		Gehrke, B	NBG	South Africa	Western Cape	Langeberg Mts., Boosmansbos	HQ859076	KU832789	KU832001
Erica greyi Guthrie & Bolus	greyi_EO12501	Oliver, EGH		12501			NBG	South Africa	Western Cape	Ceres Dist.; Cold Bokkeveld	HQ859077	KU832790	KU832002
Erica grisbrookii Guthrie & Bolus	grisbrookii_EO12716	Oliver, EGH		12716			NBG	South Africa	Western Cape	Napier area	KU832423	KU832791	KU832003
Erica gysbertii Guthrie & Bolus	gysberti_MP826	Pirie, MD		826		Gehrke, B	NBG	South Africa	Western Cape	Kogelberg B.R., Kogelberg trail	HQ859078	KU832792	KU832004
Erica haemastoma J.C.Wendl.	haemastoma_MP871	Pirie, MD		871		Gehrke, B & Morita, S	NBG	South Africa	Western Cape	Hex River Mts., Ben Etive N.R.	KU832424	KU832793	KU832005
Erica haematocodon T.M.Salter	haematocodon_MP1033	Pirie, MD		1033		Gehrke, B	NBG	South Africa	Western Cape	Cape Peninsula, COGH. N.R.	KU832425	KU832794	KU832006
Erica halicacaba L.	halicacaba_MP1036	Pirie, MD		1036		Gehrke, B	NBG	South Africa	Western Cape	Cape Peninsula, COGH. N.R.	KU832426	KU832796	KU832008
Erica halicacaba L.	halicacaba_ANA	Hitchcock, A		136	/07		NBG	South Africa	Western Cape	Cape Peninsula, Swartkop (cult.: KBG)	KP737562	KP737428	KU832007	KP737778
Erica hanekomii E.G.H.Oliv.	hanekomii_EO11172	Oliver, EGH		11172			NBG	South Africa	Western Cape	Citrusdal area, SE of Boskop	HQ859079	KU832797	KU832009
Erica hansfordii E.G.H.Oliv.	hansfordii_MP1239	Pirie, MD		1239		Oliver, EGH	NBG	South Africa	Western Cape	Witelsrivier	KU832427	KU832798	KU832010
Erica hebeclada Dorr & E.G.H.Oliv.	hebeclada_EO12686	Oliver, EGH		12686		Pirie, MD; Bergh, N & Rakotonandrasana, S	TAN; MO; U	Madagascar		Ankaratra Mts.	KU832428	KU832799	KU832011	KU831656_KU831657	KU833159
Erica heleogena T.M.Salter	heleogena_MP1064	Pirie, MD		1064		Oliver, EGH; Gehrke, B & Ruthenberg, M	NBG	South Africa	Western Cape	Cape Peninsula, Klawer Valley	KU832429	KU832800	KU863018
Erica heleophila Guthrie & Bolus	heleophila_EO12539	Oliver, EGH		12539			NBG	South Africa	Western Cape	Great Swartberg on Gousberg	HQ859080	KU832802	KU832013
Erica heleophila Guthrie & Bolus	heleophila_ANA			25			NBG	South Africa		Cultivated: GBZS	KU832430	KU832801	KU832012	KU831658
Erica hendricksei H.A.Baker	hendricksei_EO12524	Oliver, EGH		12524			NBG	South Africa	Western Cape	Klein River Mts, above Elandskloof	HQ859081	KU832803	KU832014
Erica hermani E.G.H.Oliv.	hermani_EO12498	Oliver, EGH		12498		Gehrke, B & Pirie, MD	NBG	South Africa	Western Cape	Bot River area; Babilonstoringberge	HQ859082	KU832804	KU832015		KU833160		KU831772	KU831573
Erica hexandra (S.Moore) E.G.H.Oliv.	hexandra_RC465	Clark, VR		465			NBG	Zimbabwe	Manicaland Province	Chimanimani N.P.	KU832431	KU832805	KU832016
Erica hibbertii Andrews	hibbertii_MP982	Pirie, MD		982		Gehrke, B & Oliver, EGH	NBG	South Africa	Western Cape	Boland/Overberg border	KU832432	KU832806	KU832017
Erica hillburttii (E.G.H.Oliv.) E.G.H.Oliv.	hillburtii_EO12593	Oliver, EGH		12593			NBG	South Africa			KU832433	KU832807	KU832018		KU833161		KU831773	KU831574
Erica hirtiflora Curtis	hirtiflora_MP958	Pirie, MD		958		Gehrke, B	NBG	South Africa	Western Cape	Cape Peninsula, Table Mt.	HQ859084	KU832808	KU832019
Erica hispidula L.	hispidula_MP801	Pirie, MD		801		Gehrke, B & Niet, T van der	NBG	South Africa	Western Cape	Limietberg N.R., Bain's Kloof	HQ859086	KU832809	KU832020
Erica hispiduloides E.G.H.Oliv.	hispiduloides_EO11544	Oliver, EGH		11544			NBG	South Africa	Western Cape	Blesberg	HQ859087	KU832810	KU832021
Erica holosericea Salisb.	holosericea_MP1004	Pirie, MD		1004		Gehrke, B	NBG	South Africa	Western Cape	Kogelberg B.R., Perdeberg	KU832435	KU832812	KU832023
Erica holosericea Salisb.	holosericea_EO12842	Oliver, EGH		12842			NBG	South Africa	Western Cape	Paardeberg, above Boskloof	KU832434	KU832811	KU832022	KU831659
Erica holtii Schweick.	holtii_TO	Oliver, TE		s.n.			NBG	South Africa		Kaapse Hoop	KU832436	KU832813	KU832024		KU833162
Erica hottentotica E.G.H.Oliv.	hottentotica_EO	Oliver, EGH		11971			NBG	South Africa	Western Cape	Hottentots Holland N.R.	HQ859088	KU832814	KU832025
Erica humbertii (H.Perrier) Dorr & E.G.H.Oliv.	humbertii_EO12638	Oliver, EGH		12638		Pirie, MD; Bytebier, B & Wester, P	TAN; MO; U	Madagascar		Andringitra N.P.	KU832437	KU832815	KU832026	KU831660_KU831661	KU833163
Erica humidicola E.G.H.Oliv.	humidicola_EO11353	Oliver, EGH		11353			NBG	South Africa	Western Cape	Kogelberg, Spinnekopsneskloof	HQ859089	KU832816	KU832027
Erica humifusa Hibbert ex Salisb.	humifusa_MP616	Pirie, MD		616		Bellstedt, DU; Villiers, C de & Gehrke, B	NBG	South Africa	Western Cape	Swartberg Pass	HQ859090	KU832817	KU832028
Erica humifusa Hibbert ex Salisb.	humifusa_MP846	Pirie, MD		846		Gehrke, B & Morita, S	NBG	South Africa	Western Cape	Hex River Mts., Ben Etive N.R.	HQ859091	KU832818	KU832029		KU833164		KU831774	KU831575
Erica imbricata L.	imbricata_MP688	Pirie, MD		688		Gehrke, B	NBG	South Africa	Western Cape	Paarl Mt.	HQ859093	KU832819	KU832030
Erica inaequalis (N.E.Br.) E.G.H.Oliv.	inaequalis_MP539	Pirie, MD		539		Bergh, N & Gehrke, B	NBG	South Africa	Western Cape	Gifberg	HQ859094	KU832820	KU832031
Erica incarnata Thunb.	incarnata_EO12771	Oliver, EGH		12771			NBG	South Africa	Western Cape	Cold Bokkeveld	KU832438	KU832821	KU832032
Erica inflata Thunb.	inflata_MP784	Pirie, MD		784		Gehrke, B	NBG	South Africa	Western Cape	Porterville area, Groot Winterhoek	HQ859095	KU832823	KU832033	KU831662	KU833165	KU831730	KU831775	KU831576	KU831745
Erica inflata Thunb.	inflata_ANA	Hansford, G		45	/09		NBG	South Africa	Western Cape	Groot Winterhoek (cult.: KBG)	KP737563	KP737429		KP737779
Erica infundibuliformis Andrews	infundibuliformis_MP1238	Pirie, MD		1238		Oliver, EGH	NBG	South Africa	Western Cape	Old du Toit's tunnel	KU832440	KU832825	KU832035
Erica infundibuliformis Andrews	infundibuliformis_ANA	Hitchcock, A		183	/07		NBG	South Africa	Western Cape	Wemmerhoekberg (cult.: KBG)	KU832439	KU832824	KU832034	KU831663
Erica ingeana E.G.H.Oliv.	ingeana_EO11805	Oliver, EGH		11805			NBG	South Africa	Western Cape	Blesberg	HQ859096	KU832826	KU832036	KU831664		KU831731	KU831776	KU831577	KU831746
Erica ingeana E.G.H.Oliv.	ingeana_EO12759	Oliver, EGH		12759			NBG	South Africa	Western Cape	De Rust area: Meiringspoort	KU832441	KU832827	KU832037
Erica innovans E.G.H.Oliv.	innovans_MP918	Pirie, MD		918		McMaster, C; McMaster, R & Oliver, EGH	NBG	South Africa	Western Cape	Elim area, Waterford road	HQ859097	KU832829	KU832039
Erica inordinata H.A.Baker	inordinata_EO11823	Oliver, EGH		11823			NBG	South Africa	Western Cape	Mannetjiesberg	HQ859098	KU832828	KU832038		KU833166		KU831777	KU831578
Erica intermedia Klotzsch ex Benth. ssp. albiflora E.G.H.Oliv. & I.M.Oliv.	intermedia_alb_MP1248	Pirie, MD		1248		Oliver, EGH	NBG	South Africa	Western Cape	Robinson's Pass	KU832442	KU863012	KU863021
Erica intermedia Klotzsch ex Benth. ssp. intermedia	intermedia_MM5082	Muasya, AM		5082		Stirton, CH	NBG;	South Africa	Western Cape	Outeniqua Mts.	HQ859100	KU832830	KU832040
Erica interrupta (N.E.Br.) E.G.H.Oliv.	interrupta_MP911	Pirie, MD		911		McMaster, C; McMaster, R & Oliver, EGH	NBG	South Africa	Western Cape	Pearly Beach, Groot Hagelkraal	HQ859101	KU863011	KU863020
Erica intervallaris Salisb.	intervallaris_MP556	Pirie, MD		556		Gehrke, B	NBG	South Africa	Western Cape	Stellenbosch, Jonkershoek	HQ859102	KU832831	KU832041
Erica ioniana E.G.H.Oliv.	ioniana_EO12781	Oliver, EGH		12781			NBG	South Africa	Western Cape	Hermanus Dist.: Klein River Mountains	KU832443	KU832832	KU832042
Erica isaloensis (H.Perrier) Dorr & E.G.H.Oliv.	isaloensis_DB1253	Bellstedt, DU		1253			TAN	Madagascar		Isalo	KU832444	KU832833	KU832043
Erica jasminiflora Salisb.	jasminiflora_EO12612	Oliver, EGH		12612			NBG	South Africa	Western Cape		KU832445	KU832834	KU832044		KU833167		KU831778	KU831579
Erica johnstoniana Britten	johnstoniana_RC464	Clark, VR		464			NBG	Zimbabwe	Manicaland Province	Chimanimani N.P.	KU832446	KU832835	KU832045
Erica jonasiana E.G.H.Oliv.	jonasiana_MP985	Pirie, MD		985		Oliver, EGH & Gehrke, B	NBG	South Africa	Western Cape	Riviersonderend Mts, Jonaskop	KU832447	KU832836	KU832046
Erica juniperina E.G.H.Oliv.	juniperina_SV952	Schutte-Vlok, A		952				South Africa	Western Cape	Robinson Pass area, Skurweberg	HQ859105	KU832837	KU832047
Erica junonia Bolus ssp. minor	junonia_min_MP866	Pirie, MD		866		Gehrke, B & Morita, S	NBG	South Africa	Western Cape	Hex River Mts., Ben Etive N.R.	HQ859107	KU832838	KU832048		KU833168		KU831779	KU831580
Erica karooica E.G.H.Oliv.	karooica_MP1285	Pirie, MD		1285		Oliver, EGH	NBG	South Africa	Western Cape	Vrede, NE of Bredasdorp	KU832448	KU832839	KU832049
Erica karwyderi E.G.H.Oliv.	karwyderi_EO12718	Oliver, EGH		12718			NBG	South Africa	Western Cape	Hermanus District	KU832449	KU832840	KU832050
Erica kingaensis Engl. ssp. rugegensis (Engl.) Alm & T.C.E.Fries	kingaensis_rug_BB2981	Bytebier, B		2981			NBG	Dem. Rep. of the Congo	Sud Kivu	Mwenga	HQ859109	KU832841	KU832051	KU831665	KU833169	KU831732	KU831780	KU831581	KU831747
Erica krugeri E.G.H.Oliv.	krugeri_EO12807	Oliver, EGH		12807			NBG	South Africa	Western Cape	Hottentots Holland Mts., Somerset Sneeukop	KU832450	KU832842_KU832843	KU832052
Erica labialis Salisb.	labialis_MP696	Pirie, MD		696		Gehrke, B	NBG	South Africa	Western Cape	Franschhoek	HQ859110	KU832844	KU832053
Erica lachnaeifolia Salisb.	lachnaeifolia_MP994	Pirie, MD		994		Gehrke, B & Oliver, EGH	NBG	South Africa	Western Cape	Riviersonderend Mts, Jonaskop	KU832451	KU832845	KU832054
Erica lambertii Andrews	lambertii_ANA	SANBI		343	/84		NBG	South Africa	Western Cape	Garcia's Pass (cult.: KBG)	KU832453	KU832847	KU832056	KU831666
Erica lanata Andrews	lanata_MP1220	Pirie, MD		1220		Bellstedt, DU; Villiers, MJ de & Merwe, De Wet van der	NBG	South Africa	Western Cape	Waboomskraal	KU832454	KU832848	KU832057
Erica lanceolifera S.Moore	lanceolifera_RC463	Clark, VR		463			NBG	Mozambique	Manica Province	Chimanimani N.R.	KU832455	KU832849	KU832058
Erica lasciva Salisb.	lasciva_MP906	Pirie, MD		906		McMaster, C; McMaster, R & Oliver, EGH	NBG	South Africa	Western Cape	Stanford	HQ859113	KU832850	KU832059	KU831667
Erica lateralis Willd.	lateralis_MP721	Pirie, MD		721		Gehrke, B	NBG	South Africa	Western Cape	Near Montagu	KU832456	KU832851	KU832060
Erica lateralis Willd.	lateralis_MP727	Pirie, MD		727		Gehrke, B	NBG	South Africa	Western Cape	Du Toit's Pass	KU832457	KU832852	KU832061
Erica lateriflora E.G.H.Oliv.	lateriflora_EO12482	Oliver, EGH		12482			NBG	South Africa	Western Cape	Grootrivier Pass–Gideonskop	HQ859115	KU832853	KU832062
Erica lavandulifolia Salisb.	lavandulifolia_EO12506	Oliver, EGH		12506			NBG	South Africa	Western Cape	Ceres Dist.; Agterwitsenberg area	HQ859116	KU832854	KU832063
Erica lehmannii Klotzsch ex Benth.	lehmanni_MP625	Pirie, MD		625		Villiers, C de & Gehrke, B	NBG	South Africa	Western Cape	Outeniqua Pass	HQ859117	KU832855	KU832064
Erica leonis ms	leonis_RTsn	Turner, RC		1481			NBG	South Africa	Western Cape	Swellendam, Leeurivierberg	HQ859118	KU832856	KU832065
Erica lepidota Rach	lepidota_MP541	Pirie, MD		541		Bergh, N & Gehrke, B	NBG	South Africa	Western Cape	Piketberg	HQ859119	KU832857	KU832066
Erica leptopus Benth.	leptopus_MP746	Pirie, MD		746		Gehrke, B	NBG	South Africa	Western Cape	Hex River Mts., Matroosberg	HQ859120	KU832859	KU832067
Erica leptopus Benth.	leptopus_ANA	SANBI		714	/83		NBG	South Africa	Western Cape	Ceres (cult.: KBG)	KU832458	KU832858		KU831668
Erica leucanthera L.f.	leucanthera_EO12452	Oliver, EGH		12452			NBG	South Africa	Western Cape	Waboomsrivier, N Cold Bokkeveld	HQ859121	KU832860	KU832068
Erica leucodesmia Benth.	leucodesmia_MP724	Pirie, MD		724		Gehrke, B	NBG	South Africa	Western Cape	Near Montagu	HQ859122	KU832861	KU832069
Erica leucopelta Tausch	leucopelta_SB9309	Bester, SP		9309			NBG	South Africa	Limpopo	Blouberg, The Grange	KU832460	KU832863	KU832071		KU833170		KU831781	KU831582
Erica leucopelta Tausch	leucopelta_EO12598	Oliver, EGH		12598			NBG	South Africa	Eastern Cape	Witteberg, Balloch	KU832459	KU832862	KU832070
Erica leucosiphon L.Bolus	leucosiphon_MP776	Pirie, MD		776		Gehrke, B	NBG	South Africa	Western Cape	Porterville area, Groot Winterhoek	HQ859125	KU832864	KU832072
Erica leucotrachela H.A.Baker ssp. leucotrachela	leucotrachela_ANA	SANBI		988	/77		NBG	South Africa	Western Cape	Voorberg (cult: KBG)	KU832461	KU832865		KU831669
Erica lignosa H.A.Baker	lignosa_EO11763	Oliver, EGH		11763			NBG	South Africa	Western Cape	Blesberg	HQ859127	KU832866	KU832073
Erica lithophila E.G.H.Oliv. & I.M.Oliv.	lithophila_MP1301	Pirie, MD		1301		Oliver, EGH	NBG	South Africa	Western Cape	Blesberg, Kein Swartberg	KU832462	KU832867	KU832074
Erica loganii Compton	loganii_MP1258	Pirie, MD		1258		Oliver, EGH	NBG	South Africa	Western Cape	Pienaarskloof area	KU832463	KU832868	KU832075
Erica longimontana E.G.H.Oliv.	longimontana_MP587	Pirie, MD		587		Gehrke, B	NBG	South Africa	Western Cape	Langeberg Mts., Marloth Nature Reserve	HQ859128	KU832869	KU832076
Erica lucida Salisb.	lucida_MP690	Pirie, MD		690		Gehrke, B	NBG	South Africa	Western Cape	Paarl Mt.	HQ859129	KU832870	KU832077
Erica lusitanica Rudolph	lusitanica_PJ	Jiménez, P	18PJM05	s.n.		Luceño, M & Chaparro, AJ	UPOS	Portugal	Distrito de Leiria	Between Foitos and Mata	KP737564	KP737430	KP737667
Erica lusitanica Rudolph	lusitanica_f_ANA			116			NBG	?		Cultivated: BGV	KP737567	KP737433		KP737780
Erica mackayana Bab.	mackayana_PPK	Sahuquillo Balbuena, E	K	62856		Pimentel Pereira, M	SANT	Spain	Lugo	Trabada	HQ859131	KP737434	KP737668	KP737781	KP737643	KP737695	KP737504	KP737731	KP737715
Erica mackayana Bab.	mackayana_b_ANA	Fagúndez, J		3164			SANT	Spain	A Coruña	Capelada mts.	KP737571	KP737436		KP737783
Erica macowanii Cufino ssp. macowanii	macowanii_mac_MP810	Pirie, MD		810		Gehrke, B	NBG	South Africa	Western Cape	Kogelberg B.R., Kogelberg trail	HQ859132	KU832871	KU832078
Erica macrotrema Guthrie & Bolus	macrotrema_MM4625	Muasya, AM		4625		Stirton, CH	NBG	South Africa	Western Cape	Knolfontein Private Reserve	HQ859134	KU832872	KU832079
Erica madagascariensis (H.Perrier) Dorr & E.G.H.Oliv.	madagascariensis_MP1086	Pirie, MD		1086		Oliver, EGH; Bergh, N & Rakotonandrasana, S	TAN; MO	Madagascar		Ankaratra Mts.	KU832464	KU832873
Erica maderensis (Benth.) Bornmüller	maderensis_AH	Hall, A		s.n.			NBG	Portugal	Madeira		KP737575	KP737440	KP737669
Erica maderensis (Benth.) Bornmüller	maderensis_b_ANA	Fagúndez, J		s.n.			SANT	Portugal	Madeira	Pico Ruivo	KP737577	KP737442		KP737788
Erica maderi Guthrie & Bolus	maderi_MP757	Pirie, MD		757		Gehrke, B	NBG	South Africa	Western Cape	Hex River Mts., Matroosberg	HQ859137	KU832874	KU832080
Erica madida E.G.H.Oliv.	madida_MP573	Pirie, MD		573		Gehrke, B	NBG	South Africa	Western Cape	Langeberg Mts., Marloth Nature Reserve	HQ859138	KU832875	KU832081		KU833171		KU831782	KU831583
Erica magistrati E.G.H.Oliv.	magistrati_EO11750	Oliver, EGH		11750			NBG	South Africa	Western Cape	Hottentots Holland N.R.	HQ859139	KU832876	KU832082
Erica magnisylvae E.G.H.Oliv.	magnisylvae_EO10708	Oliver, EGH		10708			NBG	?			KU832465	KU832877	KU832083
Erica malmesburiensis E.G.H.Oliv.	malmesburiensis_EO12575	Oliver, EGH		12575			NBG	South Africa	Western Cape	Malmesbury, Riverlands N.R.	KU832466	KU832878	KU832084		KU833172		KU831783	KU831584
Erica mammosa L.	mammosaR_MP510	Pirie, MD		510		Bellstedt, DU; Gehrke, B & Oliver, EGH	NBG	South Africa	Western Cape	Malmesbury	HQ859142	KU832880	KU832086
Erica mammosa L.	mammosaP_MP951	Pirie, MD		951		Gehrke, B	NBG	South Africa	Western Cape	Cape Peninsula, Silvermine	HQ859141	KU832879	KU832085
Erica mammosa L.	mammosaW_EO12784	Oliver, EGH		12784			NBG	South Africa	Western Cape	Cape Peninsula; Table Mt.	KU832467	KU832881	KU832087
Erica manipuliflora Salisb.	manipuliflora_EO12697	Edge, D	(Oliver	12697	)		NBG	Greece	Spetsai Island	Spetsai Island	KP737579	KP737445	KP737672
Erica manipuliflora Salisb.	manipuliflora_AJH	Jones, AH		s.n.			WSY	Croatia		ex cult. (C. Nelson, U.K.)	KP737578	KP737443	KP737670		KP737644		KP737505	KP737732
Erica manipuliflora Salisb.	manipuliflora_a_ANA	Fagúndez, J		3215			SANT	Croatia	Dalmacia	Peljesac	KP737580	KP737446		KP737789
Erica margaritacea Soland.	margaritacea_ANA			120			NBG	South Africa		Cultivated: BGV	KU832468	KU832882_KU832883	KU832088
Erica marifolia Soland.	marifolia_CM4	Merry, C		4			NBG	South Africa	Western Cape	Cape Peninsula; Constantiaberg	KU832469	KU832884	KU832089
Erica massonii L.f.	massonii_MP811	Pirie, MD		811		Gehrke, B	NBG	South Africa	Western Cape	Kogelberg B.R., Kogelberg trail	HQ859143	KU832885	KU832090
Erica mauritiensis E.G.H.Oliv.	mauritiensis_EO12811	Oliver, EGH		12811			MAU,NBG	Mauritius	Black River Division	Chamarel area	KU832471	KU832887	KU832092	KU831670_KU831671
Erica mauritiensis E.G.H.Oliv.	mauritiensis_CB2632	Baider, C		2632		Florens, V	MAU,NBG	Mauritius	Le Pouce	Le Pouce	KU832470	KU832886	KU832091
Erica maximilianii Guthrie & Bolus	maximilianii_EO12484	Oliver, EGH		12484			NBG	South Africa	Western Cape	Grootrivier Pass–Gideonskop	HQ859144	KU832888	KU832093
Erica melanthera L.	melanthera_MP610	Pirie, MD		610		Bellstedt, DU; Villiers, C de & Gehrke, B	NBG	South Africa	Western Cape	Swartberg Pass	HQ859145	KU832889	KU832094
Erica melastoma Andrews ssp. melastoma	melastoma_mel_MP773	Pirie, MD		773		Gehrke, B	NBG	South Africa	Western Cape	Porterville area, Groot Winterhoek	HQ859146	KU832890	KU832095
Erica melastoma Andrews ssp. minor E.G.H.Oliv. & I.M.Oliv.	melastoma_min_EO12820	Oliver, EGH		12820			NBG	South Africa	Western Cape	Bredasdorp Mt.	KU832472	KU832891	KU832096	KU831672
Erica microdonta (C.H.Wright) E.G.H.Oliv.	microdonta_A5	Allsopp		5			NBG	Malawi		Nandalanda Mt.	KU832473	KU832892	KU832097
Erica mira Klotzsch ex Benth.	mira_MP1257	Pirie, MD		1257		Oliver, EGH	NBG	South Africa	Western Cape	Pienaarskloof area	KU832474	KU832893	KU832098
Erica modesta Salisb.	modesta_ANA	SANBI		462	/87		NBG	South Africa	Western Cape	Jonaskop, RZE Mts. (cult.: KBG)	KU832475	KU832894	KU832099	KU831673
Erica mollis Andrews	mollis_CM5	Merry, C		5			NBG	South Africa	Western Cape	Cape Peninsula; Chapman's Peak	KU832476	KU832895	KU832100
Erica monadelphia Andrews	monadelphia_FO2	Ojeda, F		s.n.			NBG	South Africa	Western Cape	Cape Agulhas	KU832478	KU832897	KU832102
Erica monadelphia Andrews	monadelphia_FO	Ojeda, F		s.n.			NBG	South Africa	Western Cape	Kogelberg BR	KU832477	KU832896	KU832101	KU831674
Erica monsoniana L.f.	monsoniana_MP986	Pirie, MD		986		Oliver, EGH & Gehrke, B	NBG	South Africa	Western Cape	Riviersonderend Mts, Jonaskop	KU832479	KU832898	KU832103		KU833173
Erica montis-hominis E.G.H.Oliv.	montis_hominis_EO11827	Oliver, EGH		11827			NBG	South Africa	Western Cape	Mannetjiesberg	HQ859149	KU832899	KU832104
Erica multiflexuosa E.G.H.Oliv.	multiflexuosa_EO12445	Oliver, EGH		12445			NBG	South Africa	Western Cape	Steenbras-Rockview area N of Rockview Dam	HQ859150	KU832900	KU832105
Erica multiflora L.	multiflora_a_ANA	Fagúndez, J		3139		Schimmenti, E & Scafadi, G	SANT	Italy	Sicily	Trapani	KP737583	KP737449		KP737792		KP737696
Erica multumbellifera P.J.Bergius	multumbellifera_MP822	Pirie, MD		822		Gehrke, B	NBG	South Africa	Western Cape	Kogelberg B.R., Kogelberg trail	HQ859151	KU832901	KU832106
Erica muscosa (Aiton) E.G.H.Oliv.	muscosa_MP775	Pirie, MD		775		Gehrke, B	NBG	South Africa	Western Cape	Porterville area, Groot Winterhoek	HQ859154	KU832902	KU832107		KU833175		KU831785	KU831586
Erica myriadenia (Baker) Dorr & E.G.H.Oliv.	myriadenia_EO12679	Oliver, EGH		12679		Pirie, MD; Bergh, N & Rakotonandrasana, S	NBG	Madagascar		N of Ambatolampy	KU832480	KU832903	KU832108		KU833176		KU831786	KU831587
Erica nabea Guthrie & Bolus	nabea_BG609	Gehrke, B		609			NBG;	South Africa	Eastern Cape	Kareedouw Pass	KU832481	KU832904	KU832109	KU831676	KU833177	KU831734	KU831787	KU831588	KU831749
Erica nabea Guthrie & Bolus	nabea_ANA	Hitchcock, A		564	/06		NBG	South Africa	Western Cape	Outeniqua Mts., Prince Alfred's Pass (cult.: KBG)	KP737586	KP737452		KP737795
Erica nana Salisb.	nana_ANA	Winter, J		115	/74		NBG	South Africa	Western Cape	Kogelberg, Kudu Peak (cult.: KBG)	KU832482	KU832905	KU832110	KU831677
Erica natalitia Bolus	natalitia_EO12514	Oliver, EGH		12514			NBG	South Africa	Mpumalanga	Long Tom Pass	HQ859157	KU832906	KU832111
Erica nematophylla Guthrie & Bolus	nematophylla_EO12747	Oliver, EGH		12747			NBG	South Africa	Western Cape	Riversdale District, Langeberg	KU832483	KU832907	KU832112
Erica nemorosa Klotzsch ex Benth.	nemerosa_MP1208	Pirie, MD		1208		Bellstedt, DU; Villiers, MJ de & Merwe, De Wet van der	NBG	South Africa	Eastern Cape	E of Humansdorp	KU832484	KU832908	KU832113
Erica nervata Guthrie & Bolus	nervata_EO12541	Oliver, EGH		12541			NBG	South Africa	Western Cape	Great Swartberg on Angeliersberg 187	HQ859158	KU832909	KU832114
Erica nevillei L.Bolus	nevillei_MP1056	Pirie, MD		1056		Gehrke, B	NBG	South Africa	Western Cape	Cape Peninsula, Noordhoek Piek trail	KU832485	KU832910	KU832115
Erica nubigena Bolus	nubigena_MP868	Pirie, MD		868		Gehrke, B & Morita, S	NBG	South Africa	Western Cape	Hex River Mts., Ben Etive N.R.	HQ859159	KU832911	KU832116
Erica nudiflora L.	nudiflora_MP802	Pirie, MD		802		Gehrke, B & Niet, T van der	NBG	South Africa	Western Cape	Limietberg N.R., Bain's Kloof	HQ859160	KU832912	KU832117
Erica nutans J.C.Wendl.	nutans_BG599	Gehrke, B		599			NBG;	South Africa	Eastern Cape	Longmore Forest	HQ859161	KU832913	KU832118
Erica oatesii Rolfe	oatesii_SB9774	Bester, SP		9974			NBG	South Africa	Kwazulu Natal	Sneeuberg Farm	KU832486	KU832914	KU832119
Erica oatesii Rolfe	oatesii_ANA	SANBI		823	/89		NBG	South Africa		Cullinan ex hort. (cult.: KBG)	KP737587	KP737453		KP737796
Erica oblongiflora Benth.	oblongiflora_ANA	Kotze, D		4	/84		NBG	South Africa	Western Cape	Wasdam se Kloof (cult.: KBG)	KU832487	KU832915	KU832120	KU831678
Erica obtusata Klotzsch ex Benth.	obtusata_EO12458	Oliver, EGH		12458			NBG	South Africa	Western Cape	Groenlandberg, Aasvoelkop	HQ859164	KU832916	KU832121
Erica occulta E.G.H.Oliv.	occulta_EO	Oliver, EGH	New	11400			NBG	South Africa	Western Cape	Groot Hagelkraal	HQ859165	KU832917	KU832122
Erica ocellata Guthrie & Bolus	ocellata_MP574	Pirie, MD		574		Gehrke, B	NBG	South Africa	Western Cape	Langeberg Mts., Marloth Nature Reserve	HQ859166	KU832918	KU832123
Erica odorata Andrews	odorata_MP561	Pirie, MD		561		Gehrke, B	NBG	South Africa	Western Cape	Stellenbosch, Jonkershoek	HQ859167	KU832919	KU832124
Erica oligantha Guthrie & Bolus	oligantha_TdV86	Villiers, T de		86			NBG	South Africa	Western Cape	Caledon area, Akkedisberg	HQ859168	KU832920	KU832125
Erica oliveri H.A.Baker	oliveri_MP1278	Pirie, MD		1278		Oliver, EGH & Villiers, T de	NBG	South Africa	Western Cape	Paardeberg, above Boskloof	KU832488	KU832921	KU832126
Erica oreotragus E.G.H.Oliv.	oreotragus_ANA	Hitchcock, A		796	/07		NBG	South Africa	Western Cape	Swartberg, Boesmansberg (cult.: KBG)	KU832489	KU832922	KU832127	KU831679
Erica oresigena Bolus	oresigena_MP759	Pirie, MD		759		Gehrke, B	NBG	South Africa	Western Cape	Hex River Mts., Matroosberg	HQ859170	KU832923	KU832128
Erica orientalis R.A.Dyer	orientalis_EO12608	Oliver, EGH		12608			NBG	South Africa			KU832490	KU832924	KU832129
Erica ovina Klotzsch ex Benth.	ovina_EO12487	Oliver, EGH		12487			NBG	South Africa	Western Cape	McGregor–Greyton	HQ859171	KU832925	KU832130
Erica oxycoccifolia Salisb.	oxycoccifolia_MP1275	Pirie, MD		1275		Oliver, EGH & Le Maitre, N	NBG	South Africa	Western Cape	Table Mt. NP, Kalk Bay Mts.	KU832491	KU832926	KU832131
Erica oxysepala Guthrie & Bolus	oxysepal_MP780	Pirie, MD		780		Gehrke, B	NBG	South Africa	Western Cape	Porterville area, Groot Winterhoek	HQ859172	KU832927	KU832132
Erica pageana L.Bolus	pageana_ANA			26			NBG	South Africa		Cultivated: GBZS	KU832492	KU832928	KU832133	KU831680
Erica palliiflora Salisb.	palliiflora_EO12533	Oliver, EGH		12533			NBG	South Africa	Western Cape	Vanrhynsdorp area; Matsikammaberg	HQ859173	KU832929	KU832134
Erica paniculata L.	paniculata_MP1274	Pirie, MD		1274		Oliver, EGH	NBG	South Africa	Western Cape	Roman's Rivier NR	KU832493	KU832930	KU832135
Erica pannosa Salisb.	pannos_EO12490	Oliver, EGH		12490			NBG	South Africa	Western Cape	McGregor–Greyton	HQ859175	KU832931	KU832136
Erica parilis Salisb.	parilis_MP751	Pirie, MD		751		Gehrke, B	NBG	South Africa	Western Cape	Hex River Mts., Matroosberg	HQ859177	KU832932	KU832137
Erica parkeri (Baker) Dorr & E.G.H.Oliv.	parkeri_EO12682	Oliver, EGH		12682		Pirie, MD; Bergh, N & Rakotonandrasana, S	TAN; MO; U	Madagascar		Ankaratra Mts.	KU832494	KU832933	KU832138	KU831681_KU831682	KU833178
Erica parviflora L.	parviflora_EO12492	Oliver, EGH		12492			NBG	South Africa	Western Cape	Malmesbury, Riverlands N.R.	HQ859178	KU832934	KU832139
Erica parviporandra E.G.H.Oliv.	parviporandra_MP877	Pirie, MD		877		Gehrke, B	NBG	South Africa	Western Cape	Langeberg Mts., Boosmansbos	HQ859179	KU832935	KU832140		KU833179		KU831788	KU831589
Erica passerinae Montin	passerinae_MP1302	Pirie, MD		1302		Oliver, EGH	NBG	South Africa	Western Cape	Avontuur, Uniondale	KU832495	KU832936	KU832141
Erica patens Andrews	patens_EO12457	Oliver, EGH		12457			NBG	South Africa	Western Cape	Groenlandberg, Aasvoelkop	HQ859182	KU832937	KU832142
Erica patersonii Andrews [1]	patersonii_MP741	Pirie, MD		741		Gehrke, B & Oliver, EGH	NBG	South Africa	Western Cape	Betty's Bay	HQ859183	KU832939	KU832143
Erica patersonii Andrews [1]	patersonii_a_ANA			4	/89		NBG	South Africa		Cultivated: KBG	KU832496	KU832938		KU831683
Erica paucifolia (J.C.Wendl.) E.G.H.Oliv. ssp. ciliata (Klotzsch) E.G.H.Oliv.	paucifolia_cil_EO12528	Oliver, EGH		12528			NBG	South Africa	Western Cape	Caledon Dist., Shaw's Pass	HQ859184	KU832940	KU832144
Erica pauciovulata H.A.Baker	pauciovulata_TdV258b	Villiers, T de		258	b		NBG	South Africa	Western Cape	Boskloof Mt.	KU832497	KU832941	KU832145	KU831684
Erica pectinifolia Salisb.	pectinifolia_BG601	Gehrke, B		601			NBG	South Africa	Eastern Cape	mountain road between Patensie and Elandsrivier	HQ859186	KU832942	KU832146	KU831685	KU833180	KU831735	KU831789	KU831590	KU831750
Erica peltata Andrews	peltata_MP1231	Pirie, MD		1231		Bellstedt, DU; Villiers, MJ de & Merwe, De Wet van der	NBG	South Africa	Western Cape	W of Mosgas	KU832498	KU832943	KU832147
Erica penduliflora E.G.H.Oliv.	penduliflora_MP923	Pirie, MD		923		McMaster, C & Oliver, EGH	NBG	South Africa	Western Cape	Elim area, Viljoenshof	HQ859188	KU832944	KU832148
Erica penicilliformis Salisb.	penicilliformis_MP889	Pirie, MD		889		Gehrke, B	NBG	South Africa	Western Cape	Langeberg Mts., Boosmansbos	HQ859190	KU832945	KU832149
Erica perlata Sinclair	perlata_MP960	Pirie, MD		960		Gehrke, B	NBG	South Africa	Western Cape	Riviersonderend Mts.; above Greyton	HQ859191	KU832946	KU832150
Erica perplexa E.G.H.Oliv.	perplexa_EO12788	Oliver, EGH		12788			NBG	South Africa	Western Cape		KU832499	KU832947	KU832151
Erica perrieri Dorr & E.G.H.Oliv.	perrieri_EO12635	Oliver, EGH		12635		Pirie, MD; Bytebier, B & Wester, P	TAN; MO; U	Madagascar		Andringitra N.P.	KU832500	KU832948	KU832152	KU831686	KU833181
Erica perspicua J.C.Wendl. ssp. perspicua	perspicua_per_MP821	Pirie, MD		821		Gehrke, B	NBG	South Africa	Western Cape	Kogelberg B.R., Kogelberg trail	HQ859192	KU832949	KU832153
Erica petiolaris Lam.	petiolaris_EO12783	Oliver, EGH		12783			NBG	South Africa	Western Cape	Cape Peninsula, Table Mt.	KU832501	KU832950	KU832154
Erica petricola E.G.H.Oliv.	petricola_MP996	Pirie, MD		996		Gehrke, B & Oliver, EGH	NBG	South Africa	Western Cape	Riviersonderend Mts, Jonaskop	HQ859194	KU832951	KU832155		KU833182		KU831790	KU831591
Erica petrophila L.Bolus	petrophila_RT2065	Turner, RC		2065			NBG	South Africa	Western Cape	Babylon's Tower	HQ859196	KU832953	KU832157
Erica petrophila L.Bolus	petrophila_EO7592	Oliver, EGH		7592			NBG	South Africa	Western Cape	Riviersonderend Mts, Jonaskop	HQ859195	KU832952	KU832156
Erica peziza Lodd.	peziza_MP719	Pirie, MD		719		Gehrke, B	NBG	South Africa	Western Cape	Near Montagu	HQ859197	KU832954	KU832158
Erica phacelanthera E.G.H.Oliv.	phacelanthera_EO12489	Oliver, EGH		12489			NBG	South Africa	Western Cape	McGregor–Greyton	HQ859198	KU832955	KU832159
Erica phaeocarpa E.G.H.Oliv.	phaeocarpa_SM2003	Morita, S		2003			NBG	South Africa	Western Cape	Klein Swartberg	HQ859058	KU832956	KU832160
Erica phillipsii L.Bolus	phillipsii_MP794	Pirie, MD		794		Gehrke, B & Niet, T van der	NBG	South Africa	Western Cape	Limietberg N.R., Bain's Kloof	HQ859199	KU832957	KU832161
Erica physantha Benth.	physantha_MP1242	Pirie, MD		1242		Oliver, EGH	NBG	South Africa	Western Cape	Plaatjieskop, E of Riversdale	KU832502	KU832958	KU832162
Erica physodes L.	physodes_MP979	Pirie, MD		979		Gehrke, B	NBG	South Africa	Western Cape	Cape Peninsula, Constantia Nek	HQ859200	KU832960	KU832163
Erica physodes L.	physodes_ANA	Hitchcock, A	AH	2311			NBG	South Africa		Cultivated: KBG	KU832503	KU832959		KU831688
Erica physophylla Benth.	physophylla_EO11418	Oliver, EGH		11418			NBG	South Africa	Western Cape	Riviersonderend Mts, Jonaskop	HQ859201	KU832961	KU832164
Erica pillansii Bolus ssp. pillansii	pillansii_pil_MP813	Pirie, MD		813		Gehrke, B	NBG	South Africa	Western Cape	Kogelberg B.R., Kogelberg trail	HQ859202	KU832962	KU832165
Erica pinea Thunb.	pinea_MP789	Pirie, MD		789		Gehrke, B & Niet, T van der	NBG	South Africa	Western Cape	Limietberg N.R., Bain's Kloof	HQ859204	KU832963	KU832166
Erica piquetbergensis (N.E.Br.) E.G.H.Oliv.	piquetbergensis_MM5532	Muasya, AM		5532		Stirton, CH	NBG	South Africa	Western Cape	Piketberg	KU832504	KU832964	KU832167
Erica placentiflora Salisb.	placentiflora_EO12477	Oliver, EGH		12477			NBG	South Africa	Western Cape	Cedarberg, Sneeuberg Hut area	HQ859205	KU832965	KU832168
Erica planifolia L.	planifolia_MP939	Pirie, MD		939		Gehrke, B	NBG	South Africa	Western Cape	Cape Peninsula, Table Mt.	HQ859207	KU832967	KU832170
Erica planifolia L.	planifolia_MP1012	Pirie, MD		1012		Gehrke, B	NBG	South Africa	Western Cape	Cape Peninsula, Devil's Peak	KU832505	KU832966	KU832169
Erica planifolia L.	amoena_MP1032	Pirie, MD		1032		Gehrke, B	NBG	South Africa	Western Cape	Cape Peninsula, COGH. N.R.	KU832336	KU832595	KU831819
Erica platycalyx E.G.H.Oliv.	platycalyx_MP1243	Pirie, MD		1243		Oliver, EGH	NBG	South Africa	Western Cape	Near Platbos	KU832506	KU832968	KU832171
Erica platycodon (Webb & Berthel.) Rivas Mart.et al. ssp. maderincola (D.C.McClint.) Rivas Mart.et	platycodon_mad_EO12695	Edge, D	(Oliver	12695	)		NBG	Portugal	Madeira		KP737588	KP737454	KP737673		KP737645		KP737506	KP737733
Erica platycodon (Webb & Berthel.) Rivas Mart.et al. ssp. platycodon	platycodon_pla_c_ANA	Fagúndez, J		s.n.			SANT	Spain	Tenerife	Anaga	KP737592	KP737457		KP737799
Erica pleiotricha S.Moore var. pleiotricha	pleiotricha_RC461	Clark, VR		461			NBG	Mozambique	Manica Province	Chimanimani N.R.	KU832507	KU832969	KU832172
Erica plukenetii L. ssp. breviflora (Dulfer) E.G.H.Oliv. & I.M.Oliv.	plukenetii_bre_MP769	Pirie, MD		769		Gehrke, B	NBG	South Africa	Western Cape	Porterville area, Groot Winterhoek	HQ859208	KF160938	KU832173
Erica plukenetii L. ssp. lineata (Benth.) E.G.H.Oliv. & I.M.Oliv.	plukenetii_lin_MP912	Pirie, MD		912		McMaster, C; McMaster, R & Oliver, EGH	NBG	South Africa	Western Cape	Pearly Beach, Groot Hagelkraal	HQ859209	KF160942	KU832174
Erica plukenetii L. ssp. plukenetii	plukenetii_plu_EO	Oliver, EGH		s.n.			NBG	South Africa	Western Cape	NW of Springbok	KF160932	KF160944	KU832175		KP737646		KP737507	KP737734
Erica plumigera Bartl.	plumigera_EO11341	Oliver, EGH		11341		Oliver, IM	NBG	South Africa	Western Cape	Kogel Bay	HQ859214	KU832970	KU832176
Erica plumosa Thunb.	plumosa_EO12480	Oliver, EGH		12480			NBG	South Africa	Western Cape	Cedarberg, Eselbank area	HQ859215	KU832971	KU832177
Erica podophylla Benth.	podophylla_MP582	Pirie, MD		582		Gehrke, B	NBG	South Africa	Western Cape	Langeberg Mts., Marloth Nature Reserve	HQ859217	KU832972	KU832178
Erica pogonanthera Bartl.	pogonanthera_EO12835	Oliver, EGH		12835			NBG	South Africa	Western Cape	Fernkloof NR	KU832508	KU832973	KU832179	KU831689
Erica polycoma Benth.	polycoma_FR	Roets, F		s.n.			NBG	South Africa	Western Cape	Pilaarkop	KU832509	KU832974	KU832180
Erica praecox Klotzsch	praecox_MP795	Pirie, MD		795		Gehrke, B & Niet, T van der	NBG	South Africa	Western Cape	Limietberg N.R., Bain's Kloof	HQ859219	KU832975	KU832181
Erica prolata E.G.H.Oliv. & I.M.Oliv.	prolata_EO11935	Oliver, EGH		11935			NBG	South Africa	Western Cape	Vermaaklikheid	HQ859221	KU832976	KU832182
Erica prolata E.G.H.Oliv. & I.M.Oliv.	prolata_EO12748	Oliver, EGH		12748			NBG	South Africa	Western Cape	Riversdale District, Wolwekoppe	KU832510	KU832977	KU832183
Erica propendens Andrews	propendens_EO12464	Oliver, EGH		12464			NBG	South Africa	Western Cape	Bot River-Hermanus Road	HQ859222	KU832978	KU832184
Erica psittacina E.G.H.Oliv. & I.M.Oliv.	psittacina_IJ1237	Johnson, I		1237	a		NBG	South Africa	KwaZulu-Natal	Hlabeni mountain	KU832511	KU832979	KU832185	KU831690_KU831691	KU833183	KU831736	KU831791	KU831592	KU831751
Erica pubescens L.	pubescens_EO12503	Oliver, EGH		12503			NBG	South Africa	Western Cape	Ceres Dist.; Agterwitsenberg area	HQ859223	KU832980	KU832186
Erica pubigera Salisb.	pubigera_MP572	Pirie, MD		572		Gehrke, B	NBG	South Africa	Western Cape	Langeberg Mts., Marloth Nature Reserve	HQ859224	KU832981	KU832187
Erica pulchella Houtt.	pulchella_MP736	Pirie, MD		736		Gehrke, B & Oliver, EGH	NBG	South Africa	Western Cape	Between Steenbras River and Rooi Els	HQ859225	KU832982	KU832188
Erica pulvinata Guthrie & Bolus	pulvinata_MP1304	Pirie, MD		1304		Oliver, EGH	NBG	South Africa	Western Cape	Cape Agulhas	KU832512	KU832983	KU832189
Erica pycnantha Benth.	pycnantha_MP1011	Pirie, MD		1011		Gehrke, B	NBG	South Africa	Western Cape	Kogelberg B.R., Perdeberg	KU832513	KU832984	KU832190		KU833184			KU831593
Erica pyxidiflora Salisb.	pyxidiflora_ANA	Cowell, C		130	/07		NBG	South Africa	Western Cape	Red Hill, S end Kleinplaas Dam (cultivated: KBG)	KU832514	KU832985	KU832191	KU831692
Erica quadrangularis Salisb.	quadrangularis_MP620	Pirie, MD		620		Villiers, C de & Gehrke, B	NBG	South Africa	Western Cape	Outeniqua Pass	HQ859227	KU832986	KU832192
Erica quadrisulcata L.Bolus	quadrisulcata_MP1031	Pirie, MD		1031		Gehrke, B	NBG	South Africa	Western Cape	Cape Peninsula, COGH. N.R.	KU832515	KU832987	KU832193
Erica radicans (L.Guthrie) E.G.H.Oliv. ssp. schlechteri (N.E.Br.) E.G.H.Oliv.	radicans_sch_MP1018	Pirie, MD		1018		Gehrke, B	NBG	South Africa	Western Cape	Cape Agulhas	HQ859249	KU832988	KU832194
Erica rakotozafyana Dorr & E.G.H.Oliv.	rakotozafyana_EO12661	Oliver, EGH		12661		Pirie, MD & Bytebier, B	TAN; MO; U	Madagascar		Andringitra N.P.	KU832516	KU832989	KU832195	KU831693_KU831694	KU833185
Erica recta Bolus	recta_ANA	SANBI		211	/73		NBG	South Africa	Western Cape	Klein Swartberge (cult.: KBG)	KU832517	KU832990	KU832196	KU831695
Erica recurvata Andrews	recurvata_EO12467	Oliver, EGH		12467			NBG	South Africa	Western Cape	Napier Mtn	HQ859230	KU832991	KU832197
Erica recurvifolia E.G.H.Oliv.	recurvifolia_EO12475a	Oliver, EGH		12475	a		NBG	South Africa	Western Cape	Cedarberg, Sneeuberg Hut area	HQ859229	KU832992	KU832198
Erica reenensis Zahlbr.	reenensis_MP661	Pirie, MD		661		Gehrke, B & Martin-Bravo, S	NBG	South Africa	KwaZulu-Natal	Cathedral Peak	HQ859233	KU832993	KU832199
Erica regerminans L.	regerminans_MP576	Pirie, MD		576		Gehrke, B	NBG	South Africa	Western Cape	Langeberg Mts., Marloth Nature Reserve	HQ859234	KU832994	KU832200
Erica regia Bartl. ssp. mariae (Guthrie & Bolus) E.G.H.Oliv. & I.M.Oliv.	regia_mar_MP930	Pirie, MD		930		Oliver, EGH	NBG	South Africa	Western Cape	De Hoop N.R.	HQ859236	KU832995	KU832201
Erica regia Bartl. ssp. regia	regia_reg_MP922	Pirie, MD		922		McMaster, C; McMaster, R & Oliver, EGH	NBG	South Africa	Western Cape	Viljoenshof to Elim	HQ859237	KU832997	KU832203
Erica regia Bartl. ssp. regia	regia_reg_ANA	SANBI		1613	/70		NBG	South Africa	Western Cape	Geelrug (cult.: KBG)	KU832518	KU832996	KU832202	KU831696
Erica remota (N.E.Br.) E.G.H.Oliv.	remota_EO10386	Oliver, EGH		10386			NBG	South Africa	Western Cape	Stormsvlei	HQ859240	KU832998	KU832204
Erica retorta Montin	retorta_ANA	SANBI		336	/84		NBG	South Africa	Western Cape	Betty's Bay, Platberg (cult.: KBG)	KU832519	KU832999		KU831697
Erica reunionensis E.G.H.Oliv.	reunionensis_FN744	Martos, F		744			NBG	France	Reunion Island		KU832520	KU833000	KU832205	KU831698_KU831699	KU833186
Erica revoluta (Bolus) L.E.Davidson	revoluta_BT13679	Burrows, JE		13679		Turpin, BC	NBG	South Africa	Mpumalanga	Buffelskloof N.R.	KU832521	KU833001	KU832206
Erica rhodopis (Bolus) Bolus	rhodopsi_BAB13	Oliver, EGH		12211			NBG	South Africa	Western Cape	Babylon's Tower	HQ859243	KU833002	KU832207
Erica rhopalantha Dulfer	rhopalantha_MP909	Pirie, MD		909		McMaster, C; McMaster, R & Oliver, EGH	NBG	South Africa	Western Cape	Pearly Beach; Heidehof	HQ859244	KU833003	KU832208
Erica rigidula (N.E.Br.) E.G.H.Oliv.	rigidula_MP534	Pirie, MD		534		Bergh, N & Gehrke, B	NBG	South Africa	Western Cape	Porterville area, Groot Winterhoek	HQ859246	KU833004	KU832209		KU833187		KU831792	KU831594
Erica riparia H.A.Baker	ripiaria_MP908	Pirie, MD		908		McMaster, C; McMaster, R & Oliver, EGH	NBG	South Africa	Western Cape	Pearly Beach; Heidehof	HQ859247	KU833005	KU832210
Erica rivularis L.E.Davidson	rivularis_BB13936	Burrows, JE		13936		Burrows, SM	NBG	South Africa	Mpumalanga	Blyde Canyon N.R.	KU863008	KU833006	KU832211
Erica rosacea (L.Guthrie) E.G.H.Oliv. ssp. glabrata E.G.H.Oliv.	rosacea_gla_BG628	Gehrke, B		628			NBG	South Africa	Western Cape	Swartberg Mts., Swartberg Pass	HQ859248	KU833007	KU832212
Erica rubens Thunb.	rubens_EO12479	Oliver, EGH		12479			NBG	South Africa	Western Cape	Cedarberg, Eselbank area	HQ859251	KU833008	KU832213
Erica rubiginosa Dulfer	rubiginosa_RT1554	Turner, RC		1554			NBG	South Africa	Western Cape	Babylon's Tower	HQ859252	KF160958	KU832214
Erica rugata E.G.H.Oliv.	rugata_EO12516	Oliver, EGH		12516		Pirie, MD	NBG	South Africa	Western Cape	de Hoop N.R.	HQ859253	KU833009	KU832215
Erica russakiana E.G.H.Oliv.	russakiana_MP684	Pirie, MD		684		Gehrke, B; Koopman, R; Oliver, EGH; Turner, RC & Villiers, T de	NBG	South Africa	Western Cape	Babylon's Tower	HQ859254	KU833010	KU832216
Erica rusticula E.G.H.Oliv.	rusticula_EO12471	Oliver, EGH		12471			NBG	South Africa	Western Cape	Kleinveld, Cold Bokkeveld	HQ859255	KU833011	KU832217
Erica salteri L.Bolus	salteri_S2065	SANBI		s.n.			NBG	South Africa	Western Cape	Cape Peninsula, Steenberg	HQ859256	KU833012	KU832218
Erica savileae Andrews	savileae_MP975	Pirie, MD		975		Gehrke, B & Hämmerli, S	NBG	South Africa	Western Cape	Limietberg N.R., Bain's Kloof	KU832522	KU833013	KU832219
Erica saxicola Guthrie & Bolus	saxicola_EO12515	Oliver, EGH		12515	a		NBG	South Africa	Western Cape	Pearly Beach, Groot Hagelkraal	HQ859257	KU833014	KU832220
Erica scoparia L.	scoparia_EO12618	Ojeda, F	(Oliver	12618	)		NBG	Spain	Cádiz	Sierra de la Palma	KP737594	KP737460	KP737675
Erica scoparia L.	scoparia_AH	Hall, A		s.n.			NBG	France	Bordeaux	Cap Ferret	KP737593	KP737459	KP737674		KP737647		KP737508	KP737735
Erica scytophylla Guthrie & Bolus	scytophylla_MP1021	Pirie, MD		1021		Gehrke, B	NBG	South Africa	Western Cape	De Hoop N.R.	HQ859260	KF160959	KU832221
Erica selaginifolia Salisb.	selaginifolia_EO12488	Oliver, EGH		12488			NBG	South Africa	Western Cape	McGregor–Greyton	HQ859261	KU863013	KU832222
Erica senilis Klotzsch ex Benth.	senilis_EO12483	Oliver, EGH		12483			NBG	South Africa	Western Cape	Grootrivier Pass–Gideonskop	HQ859262	KU863014	KU832223
Erica serrata Thunb.	serrata_MP818	Pirie, MD		818		Gehrke, B	NBG	South Africa	Western Cape	Kogelberg B.R., Kogelberg trail	HQ859264	KU833017	KU832224		KU833188		KU831793	KU831595
Erica sessiliflora L.f.	sessiliflora_MP604	Pirie, MD		604		Gehrke, B & Hämmerli, S	NBG	South Africa	Western Cape	Houw Hoek	HQ859265	KU833018	KU832225
Erica setacea Andrews	setacea_MP589	Pirie, MD		589		Gehrke, B & Hämmerli, S	NBG	South Africa	Western Cape	Houw Hoek	HQ859266	KU833019	KU832226
Erica shannonii Andrews	shannonii_TdV262	Villiers, T de		262			NBG	South Africa	Western Cape	Caledon area, Boskloof	HQ859267	KU833020	KU832227
Erica sicula Gussone ssp. bocquetii (Pesmen) E.C.Nelson	sicula_boc_DM	McClintock, DC		s.n.			NBG	Turkey		Dokuzgol area, western Turkey	KP737598	KP737463	KP737676	KP737803	KP737648	KP737697	KP737509	KP737736	KP737716
Erica sicula Gussone ssp. sicula	sicula_sic_AM	Moehl, A		s.n.			NBG	Italy	Sicily	Trapani	KP737599	KP737464	KP737677
Erica sicula Gussone ssp. sicula	sicula_sic_c_ANA	Fagúndez, J		3135		Schimmenti, E & Scafadi, G	SANT	Italy	Sicily	Trapani	KP737602	KP737467		KP737806
Erica silvatica (Engl.) Beentje	silvatica_DB1184	Bellstedt, DU		1184			NBG	Angola		Huila	HQ859268	KU833022	KU832229
Erica silvatica (Engl.) Beentje	silvatica_QL12629	Luke, WRQ		12629		Bytebier, B	NBG	Dem. Rep. of the Congo	Sud Kivu	Twangiza	HQ859269	KU833023	KU832230
Erica silvatica (Engl.) Beentje	silvatica_A2	Allsopp		2			NBG	Malawi		Sombani	KU832523	KU833021	KU832228		KU833189		KU831794	KU831596
Erica simii (S.Moore) E.G.H.Oliv.	simii_SB9385	Bester, SP		9385			NBG	South Africa	Limpopo	Blouberg, The Grange	HQ859270	KU833025	KU832232
Erica simii (S.Moore) E.G.H.Oliv.	simii_RC466	Clark, VR		466			NBG	Zimbabwe	Manicaland Province	Chimanimani N.P.	KU832524	KU833024	KU832231
Erica similis (N.E.Br.) E.G.H.Oliv.	similis_MP804	Pirie, MD		804		Gehrke, B	NBG	South Africa	Western Cape	Kogelberg B.R., Kogelberg trail	HQ859271	KU833026	KU832233
Erica simulans Dulfer	simulans_BG603	Gehrke, B		603			NBG	South Africa	Eastern Cape	Longmore Forest	HQ859272	KU833028	KU832235
Erica simulans Dulfer	simulans[ostiaria]_ANA	SANBI		147	/79		NBG	South Africa	Eastern Cape	Otterford Forest Station (cult.: KBG)	KU832525	KU833027	KU832234
Erica sitiens Klotzsch	sitiens_MP827	Pirie, MD		827		Gehrke, B	NBG	South Africa	Western Cape	Kogelberg B.R., Kogelberg trail	HQ859273	KU833029	KU832236
Erica sociorum L.Bolus	sociorum_cf_MP1055	Pirie, MD		1055		Gehrke, B	NBG	South Africa	Western Cape	Cape Peninsula, Noordhoek Piek trail	KU832526	KU833030	KU832237
Erica solandri Andrews	solandri_EO12753	Oliver, EGH		12753			NBG	South Africa	Western Cape	George Dist.: Waboomskraal area	KU832527	KU833031	KU832238
Erica sonderiana Guthrie & Bolus	sonderiana_MP756	Pirie, MD		756		Gehrke, B	NBG	South Africa	Western Cape	Hex River Mts., Matroosberg	HQ859274	KU833032	KU832239
Erica sp.	goudotiana_EO12636	Oliver, EGH		12636		Pirie, MD; Bytebier, B & Wester, P	TAN; MO; U	Madagascar		Andringitra N.P.	KU832422	KU832787	KU831998	KU831654_KU831655	KU833157
Erica sp.	sp_muscosa_EO12639	Oliver, EGH		12639		Pirie, MD; Bytebier, B & Wester, P	TAN; MO; U	Madagascar		Andringitra N.P.	KU832531	KU833036	KU832243
Erica sp.	sp_mad5_EO12641	Oliver, EGH		12641		Pirie, MD; Bytebier, B & Wester, P	TAN; MO; U	Madagascar		Andringitra N.P.	KU832529	KU833034	KU832241	KU831703_KU831704	KU833191
Erica sp.	sp_mad3_EO12632	Oliver, EGH		12632		Pirie, MD; Bytebier, B & Wester, P	TAN; MO; U	Madagascar		Andringitra N.P.	KU832528	KU833033	KU832240	KU831701_KU831702	KU833190
Erica sp.	sp_mitrastylus2_EO12691	Oliver, EGH		12691		Pirie, MD; Bergh, N & Rakotonandrasana, S	TAN; MO; U	Madagascar		Ankaratra Mts.	KU832530	KU833035	KU832242	KU831705_KU831706	KU833192
Erica sp.	sp_nov_MP1291	Pirie, MD		1291		Oliver, EGH & Vlok, JHJ	NBG	South Africa	Western Cape	Platberg, Klein Swartberg	KU832532	KU833037	KU832244
Erica sp.	sp_pachysa_EO12720	Oliver, EGH		12720			NBG	South Africa	Western Cape	Heidelberg District	KU832533	KU833038	KU832245
Erica sparrmanii L.f.	sparrmanii_BG608	Gehrke, B		608			NBG	South Africa	Eastern Cape	Kareedouw Pass	HQ859276	KU833040	KU832246
Erica sparrmanii L.f.	sparrmanii_ANA	SANBI		180	/92		NBG	South Africa	Western Cape	Cultivated: KBG ex. hort McGregor	KU832534	KU833039		KU831707
Erica sparsa Lodd.	sparsa_BG602	Gehrke, B		602			NBG	South Africa	Eastern Cape	mountain road between Patensie and Elandsrivier	HQ859277	KU833041	KU832247		KU833193			KU831597
Erica spectabilis Klotzsch ex Benth.	spectabilis_MP929	Pirie, MD		929		Oliver, EGH	NBG	South Africa	Western Cape	De Hoop N.R.	HQ859278	KU833042	KU832248
Erica sphaerocephala J.C.Wendl. ex Benth.	sphaerocephala_MP848	Pirie, MD		848		Gehrke, B & Morita, S	NBG	South Africa	Western Cape	Hex River Mts., Ben Etive N.R.	HQ859280	KU833043	KU832249
Erica spiculifolia Salisb.	spiculifolia_AS57234	Strid, A		57234			ATH,G,NBG	Greece	Kajmakcalan	Mt. Voras	KP737610	KP737475	KP737678	KP737814	KP737649	KP737699	KP737510	KP737737	KP737717
Erica spiculifolia Salisb.	spiculifolia_b_ANA	Bita-Nicolae, Claudia D		s.n.			SANT	Romania		Bucegi Mts.	KP737612	KP737477		KP737816
Erica spumosa L.	spumosa_MP978	Pirie, MD		978		Gehrke, B	NBG	South Africa	Western Cape	Swartberg pass	HQ859281	KU833044	KU832250
Erica squarrosa Salisb.	squarrosa_EO11742	Oliver, EGH		11742			NBG	South Africa	Western Cape	Hottentots Holland N.R., Somerset Sneeukop	HQ859282	KU833045	KU832251
Erica stagnalis Salisb. ssp. minor E.G.H.Oliv. & I.M.Oliv.	stagnalis_min_EO12740	Oliver, EGH		12740			NBG	South Africa	Western Cape	Grabouw area, Viljoen's Pass	KU832535	KU833046	KU832252
Erica stagnalis Salisb. ssp. stagnalis	stagnalis_sta_MP668	Pirie, MD		668		Gehrke, B	NBG	South Africa	Western Cape	Stellenbosch, Jonkershoek	HQ859283	KU833047	KU832253
Erica steinbergiana H.L.Wendl. ex Benth.	steinbergiana_EO12763	Oliver, EGH		12763			NBG	South Africa	Western Cape	Riversdale Dist.; Langeberg	KU832536	KU833048	KU832254
Erica stokoeanthus E.G.H.Oliv.	stokoeanthus_EO4790	Oliver, EGH		4790			NBG	South Africa	Western Cape	Hottentots Holland N.R., Somerset Sneeukop	HQ859284	KU833049	KU832255
Erica stokoei L.Bolus	stokoei_MP825	Pirie, MD		825		Gehrke, B	NBG	South Africa	Western Cape	Kogelberg B.R., Kogelberg trail	HQ859285	KU833050	KU832256
Erica straussiana Gilg.	straussiana_MP638	Pirie, MD		638			NBG	South Africa	KwaZulu-Natal	Monk's Cowl	HQ859286	KU833051	KU832257		KU833194
Erica strigilifolia Salisb.	strigilifolia_MP619	Pirie, MD		619		Bellstedt, DU; Villiers, C de & Gehrke, B	NBG	South Africa	Western Cape	Swartberg Pass	HQ859287	KU833053	KU863019
Erica strigilifolia Salisb.	strigilifolia_ANA	SANBI		249	/89		NBG	South Africa	Western Cape	Baciaanskloof (cult.: KBG)	KU832537	KU833052	KU832258	KU831708
Erica strigosa Soland.	strigosa_MP673	Pirie, MD		673		Gehrke, B	NBG	South Africa	Western Cape	Stellenbosch, Jonkershoek	HQ859288	KU833054	KU832259		KU833195		KU831795	KU831598
Erica stylaris Spreng.	stylaris_ANA	SANBI		721	/83		NBG	South Africa	Eastern Cape	Groot Kommando Kloof (cultivated: KBG)	KU832538	KU833055	KU832260	KU831709
Erica subcapitata (N.E.Br.) E.G.H.Oliv.	subcapitata_MP1042	Pirie, MD		1042		Gehrke, B	NBG	South Africa	Western Cape	Cape Peninsula, COGH N.R.	KU832539	KU833056	KU832261
Erica subdivaricata P.J.Bergius	subdivaricata_MP671	Pirie, MD		671		Gehrke, B	NBG	South Africa	Western Cape	Stellenbosch, Jonkershoek	HQ859289	KU833057	KU832262
Erica subulata J.C.Wendl.	subulata_MdV2	Villiers, MJ de		2			NBG	South Africa	Western Cape	Dutoitskloof, Krom River hiking trail	HQ859290	KU833058	KU832263
Erica subverticillaris Diels	subverticillaris_EO12625	Oliver, EGH		12625			NBG	South Africa	Mpumalanga		KU832540	KU833059	KU832264	KU831710	KU833196
Erica swaziensis E.G.H.Oliv.	swaziensis_LL1181	Loffler, L		1181			NBG	South Africa			KU832541	KU833060	KU832265		KU833197
Erica tegulifolia Salisb.	tegulifolia_MP557	Pirie, MD		557		Gehrke, B	NBG	South Africa	Western Cape	Stellenbosch, Jonkershoek	HQ859292	KU833061	KU832266
Erica tenuis Salisb.	tenuis_EO12491	Oliver, EGH		12491			NBG	South Africa	Western Cape	McGregor–Greyton	HQ859294	KU833063	KU832267		KU833198		KU831796	KU831599
Erica tenuis Salisb.	tenuis_ANA	SANBI		446	/90		NBG	South Africa	Western Cape	Rooiberg, Mt. Ararat (cult.: KBG)	KU832542	KU833062		KU831711
Erica terminalis Salisb.	terminalis_a_ANA	Fagúndez, J		s.n.			SANT	Spain	Málaga	Ronda	KP737614	KP737479		KP737818
Erica tetralix L.	tetralix_MP966	Pirie, MD		966		Gehrke, B	NBG	UK	England	Cornwall, the Lizard	KP737618	KP737481	KP737679	KP737820	KP737650	KP737700	KP737511	KP737738	KP737718
Erica tetralix L.	tetralix_c_ANA	Fagúndez, J		3182			SANT	Ireland	Galway	Connemara	KP737622	KP737484		KP737823
Erica tetrathecoides Benth.	tetrathecoides_MP1252	Pirie, MD		1252		Oliver, EGH	NBG	South Africa	Western Cape	Garcia's Pass	KU832543	KU833064	KU832268
Erica thamnoides E.G.H.Oliv.	thamnoides_MP1211	Pirie, MD		1211		Bellstedt, DU; Villiers, MJ de & Merwe, De Wet van der	NBG	South Africa	Eastern Cape	Karee Douw turnoff, N2	KU832544	KU833065	KU832269
Erica thimifolia J.C.Wendl.	thimifolia_CM7	Merry, C		7			NBG	South Africa	Western Cape	Cape Peninsula; Chapman's Peak	KU832545	KU833066	KU832270
Erica thodei Guthrie & Bolus	thodei_MP656	Pirie, MD		656		Gehrke, B & Martin-Bravo, S	NBG	South Africa	KwaZulu-Natal	Cathedral Peak	HQ859296	KU833067	KU832271
Erica thomae L.Bolus	thomae_MP807	Pirie, MD		807		Gehrke, B	NBG	South Africa	Western Cape	Kogelberg B.R., Kogelberg trail	HQ859297	KU833068	KU832272	KU831712
Erica thomensis (Henriq.) Dorr & E.G.H.Oliv.	thomensis_EO12615	Lima, R	(EO:	12615	)		NBG	Sao Tome e Principe		Sao Tome	KU832546	KU833069	KU832273		KU833199			KU831600
Erica thunbergii Montin	thunbergii_EO12473	Oliver, EGH		12473			NBG	South Africa	Western Cape	Cederberg, Sneeuberg Hut	HQ859298	KU833072	KU832275
Erica thunbergii Montin	thunbergii_AH2612	Hitchcock, A		2612			NBG	South Africa	Western Cape	Citrusdal, Cederberg	KU832547	KU833070_KU833071	KU832274
Erica tomentosa Salisb.	tomentosa_MP961	Pirie, MD		961		Gehrke, B	NBG	South Africa	Western Cape	Riviersonderend Mts.; above Greyton	HQ859299	KU833073	KU832276
Erica toringbergensis H.A.Baker	toringbergensis_ANA	Hitchcock, A		45	/92		NBG	South Africa	Western Cape	Seweweekspoort, Klein Swartberg (cult.: KBG)	KU832548	KU833074	KU832277	KU831713
Erica totta Thunb.	totta_MP525	Pirie, MD		525		Bergh, N & Gehrke, B	NBG	South Africa	Western Cape	Porterville area, Groot Winterhoek	HQ859300	KU833075	KU832278
Erica tradouwensis Compton	tradouwensis_MP903	Pirie, MD		903		Gehrke, B	NBG	South Africa	Western Cape	Langeberg Mts., Boosmansbos	HQ859301	KU833076	KU832279
Erica transparens P.J.Bergius	transparens_MP893	Pirie, MD		893		Gehrke, B	NBG	South Africa	Western Cape	Langeberg Mts., Boosmansbos	HQ859303	KU833077	KU832280
Erica trichophora Benth.	trichophora_EO12701	Oliver, EGH		12701			NBG	South Africa	Western Cape	Klein River Mts.; Glengart/Morning Star	KU832549	KU833078	KU832281
Erica trichophylla Benth.	trichophylla_EO10906	Oliver, EGH		10906			NBG	South Africa	Western Cape	Riviersonderend Mts., Pilaarkop	HQ859304	KU833079	KU832282
Erica trichroma Benth.	trichroma_EO12517	Oliver, EGH		12517			NBG	South Africa	Western Cape	Somerset Sneeukop	HQ859305	KU833080	KU832283
Erica triflora L.	triflora_MP564	Pirie, MD		564		Gehrke, B	NBG	South Africa	Western Cape	Stellenbosch, Jonkershoek	HQ859306	KU833081	KU832284
Erica trimera (Engl.) Beentje ssp. abyssinica (Pic.Serm. & Heiniger) Dorr	trimera_MsnA	Miehe, G		s.n.			NBG	Ethiopia		Bale Mts.	KP737625	KP737487	KP737681	KP737826	KP737651	KP737702	KP737512	KP737739	KP737719
Erica trimera (Engl.) Beentje ssp. keniensis (S.Moore) Beentje	trimera_ken_BG94	Gehrke, B		94		Muasya, AM	Z; NBG	Kenya		Mount Kenya National Park	HQ859307	KU833082	KU832285
Erica tristis Bartl.	tristis_MP932	Pirie, MD		932		Gehrke, B	NBG	South Africa	Western Cape	Cape Peninsula, Table Mt.	HQ859310	KU833083	KU832286		KU833200		KU831797	KU831601
Erica tumida Ker-Gawl.	tumida_MP755	Pirie, MD		755		Gehrke, B	NBG	South Africa	Western Cape	Hex River Mts., Matroosberg	HQ859311	KU833084	KU832287
Erica turgida Salisb.	turgida_S1962	Hort Kirstenbosch		s.n.			NBG	South Africa	Western Cape	Western Cape, ex Belvedere Palace (Vienna)	HQ859312	KU833085	KU832288
Erica tysonii Bolus	tysonii_EO12583	Oliver, EGH		12583			NBG	South Africa			KU832550	KU833086	KU832289		KU833201			KU831602
Erica uberiflora E.G.H.Oliv.	uberiflora_BG586	Gehrke, B		586			NBG	South Africa	Western Cape	Knysna, near Gouna Forest station	HQ859313	KU833087	KU832290
Erica umbellata L.	umbellata_a_ANA	Fagúndez, J		3146			SANT	Spain	Lugo	Viveiro	KP737626	KP737488	KU832291	KP737827		KP737703
Erica umbellata L. cult. "David Small"	umbellata_DS	Nelson, C	DHN	55	/82		DBN	Spain	La Coruna	Cabo Villano	KU832551	KU833088	KU832292	KU831714	KU833202	KU831737	KU831798	KU831603	KU831752
Erica umbelliflora Klotzsch ex Benth.	umbelliflora_RT2182	Turner, RC		2182			NBG	South Africa	Eastern Cape		HQ859156	KU833089	KU832293
Erica umbratica E.G.H.Oliv. & I.M.Oliv.	umbratica_EO12760	Oliver, EGH		12760			NBG	South Africa	Western Cape	De Rust area: Meiringspoort	KU832552	KU833090	KU832294
Erica unicolor J.C.Wendl. ssp. georgensis E.G.H.Oliv. & I.M.Oliv.	unicolor_geo_JP273	Potgieter, J		273			NBG	South Africa	Western Cape	North of George	KU832553	KU833091	KU832295		KU833203
Erica unicolor J.C.Wendl. ssp. mutica E.G.H.Oliv. & I.M.Oliv.	unicolor_mut_MP1245	Pirie, MD		1245		Oliver, EGH	NBG	South Africa	Western Cape	Betw. Mossel Bay and Oudshoorn	KU832554	KU833092	KU832296
Erica unicolor J.C.Wendl. ssp. unicolor	unicolor_uni_MP1249	Pirie, MD		1249		Oliver, EGH	NBG	South Africa	Western Cape	Robinson's Pass	KU832555	KU833093	KU832297
Erica unilateralis Klotzsch ex Benth.	unilateralis_MP1205	Pirie, MD		1205		Bellstedt, DU; Villiers, MJ de & Merwe, De Wet van der	NBG	South Africa	Eastern Cape	W of Port Elizabeth	KU832556	KU833094	KU832298
Erica urceolata (Klotzsch) E.G.H.Oliv.	urceolata_MP955	Pirie, MD		955		Gehrke, B	NBG	South Africa	Western Cape	Cape Peninsula, Table Mt.	HQ859315	KU833095	KU832299		KU833204
Erica urna-viridis Bolus	urnaviridis_MP946	Pirie, MD		946		Gehrke, B	NBG	South Africa	Western Cape	Cape Peninsula, Silvermine	HQ859316	KU833097	KU832300
Erica urna-viridis Bolus	urna_viridis_ANA	Notten, A		192	/93		NBG	South Africa	Western Cape	Cape Peninsula, Kalk Bay Mts. (cult.: KBG)	KU832557	KU833096		KU831715
Erica ustulescens Guthrie & Bolus	ustulescens_RT1553	Turner, RC		1553			NBG	South Africa	Western Cape	Babylon's Tower	HQ859317	KU833098	KU832301
Erica uysii H.A.Baker	uysii_ANA	Kotze, D	494	2	/84		NBG	South Africa	Western Cape	Wasdam se Kloof (cult.: KBG)	KU832558	KU833099	KU832302	KU831716
Erica vagans L.	vagans_MP972	Pirie, MD		972		Gehrke, B	NBG	UK	England	Cornwall, the Lizard	HQ859319	KP737490	KP737682
Erica vagans L.	vagans_PPJ	Sahuquillo Balbuena, E	J	62855		Pimentel Pereira, M	SANT	Spain	Lugo	Trabada	HQ859320	KP737491	KP737683	KP737829	KP737652	KP737704	KP737513	KP737740	KP737720
Erica vagans L.	vagans_a_ANA	Fagúndez, J		3163			SANT	Spain	A Coruña	Capelada mts.	KP737628	KP737492		KP737830		KP737705
Erica vallis-aranearum E.G.H.Oliv.	vallis_aranearum_ANA	Kotze, D		545	/84		NBG	South Africa	Western Cape	Koeelberg, Spinnekopneskloof (cult.: KBG)	KU832559	KU833100	KU832303	KU831717
Erica vallis-fluminis E.G.H.Oliv.	vallis_fluminis_EO12761	Oliver, EGH		12761			NBG	South Africa	Western Cape	Barrydale Dist.; Langeberg at Gysmanshoek Pass	KU832560	KU833101	KU832304
Erica velatiflora E.G.H.Oliv.	velatiflora_EO12547	Oliver, EGH		12547			NBG	South Africa	Western Cape	Outeniqua Mtns, Robinson Pass area	HQ859322	KU833102	KU832305		KU833205		KU831799	KU831604
Erica velatiflora E.G.H.Oliv.	velatiflora_MP1213	Pirie, MD		1213		Bellstedt, DU; Villiers, MJ de & Merwe, De Wet van der	NBG	South Africa	Eastern Cape	E of Kareedouw	KU863009	KU833103	KU832306
Erica ventricosa Thunb.	ventricosa_MP713	Pirie, MD		713		Gehrke, B	NBG	South Africa	Western Cape	Franschhoek	KU832562	KU833104	KU832307
Erica verecunda Salisb.	verecunda_CS5	Muasya, AM		5		Stirton, CH	NBG	South Africa	Western Cape	Cedarberg	HQ859325	KU833106	KU832308	KU831719
Erica verecunda Salisb.	verecunda_ANA	Adams, T		230	/06		NBG	South Africa	Western Cape	Cult.: KBG; Cedarberg	KU832563	KU833105		KU831718
Erica vernicosa E.G.H.Oliv.	vernicosa_MP928	Pirie, MD		928		Oliver, EGH	NBG	South Africa	Western Cape	De Hoop N.R.	HQ859326	KU833107	KU832309
Erica versicolor Andrews ssp. monticola (Bolus) E.G.H.Oliv. & I.M.Oliv.	versicolor_mon_EO12705	Oliver, EGH		12705			NBG	South Africa	Western Cape	Cold Bokkeveld	KU832564	KU833108	KU832310
Erica versicolor Andrews ssp. versicolor	versicolor_ver_MP1232	Pirie, MD		1232		Bellstedt, DU; Villiers, MJ de & Merwe, De Wet van der	NBG	South Africa	Western Cape	Albertinia turnoff, N2	KU832565	KU833109	KU832311
Erica verticillata P.J.Bergius	verticillata_ANA			17637			NBG	South Africa		Cultivated: BBG	KU832566	KU833110	KU832312
Erica vestita Thunb.	vestita_EO12702	Oliver, EGH		12702			NBG	South Africa	Western Cape	Klein River Mts.; Glengart/Morning Star	KU832568	KU833112	KU832314		KU833206		KU831800	KU831605
Erica vestita Thunb.	vestita_ANA	SANBI		176	/05		NBG	South Africa	Western Cape	Cultivated: KBG	KU832567	KU833111	KU832313	KU831720
Erica villosa Andrews	villosa_EO11394	Oliver, EGH		11394			NBG	South Africa	Western Cape	Hermanus to Stanford	HQ859330	KU833113	KU832315
Erica viridiflora Andrews ssp. viridiflora	viridiflora_MP1246	Pirie, MD		1246		Oliver, EGH	NBG	South Africa	Western Cape	Robinson's Pass	KU832569	KU833114	KU832316
Erica viscaria L. ssp. longifolia (Bauer) E.G.H.Oliv. & I.M.Oliv.	viscaria_lon_MP678	Pirie, MD		678		Gehrke, B	NBG	South Africa	Western Cape	Stellenbosch, Jonkershoek	HQ859332	KU833115	KU832317		KU833207			KU831606
Erica viscaria L. ssp. macrosepala E.G.H.Oliv. & I.M.Oliv.	viscaria_mac_MP808	Pirie, MD		808		Gehrke, B	NBG	South Africa	Western Cape	Kogelberg B.R., Kogelberg trail	HQ859333	KU833116	KU832318
Erica viscaria L. ssp. pendula E.G.H.Oliv. & I.M.Oliv.	viscaria_pen_EO12466	Oliver, EGH		12466			NBG	South Africa	Western Cape	Bot River, Highlands road	HQ859334	KU833117	KU832319
Erica viscaria L. ssp. viscaria	viscaria_vis_MdV4	Villiers, MJ de		4			NBG	South Africa	Western Cape	Cape Peninsula	HQ859335	KU833118	KU832320
Erica walkeri Andrews	walkeri_MP1237	Pirie, MD		1237		Oliver, EGH	NBG	South Africa	Western Cape	Old du Toit's tunnel	KU832570	KU833119	KU832321
Erica wendlandiana Klotzsch	wendlandiana_EO12731	Oliver, EGH		12731			NBG	South Africa	Western Cape	Little Karoo, Klipfontein	KU832571	KU833120	KU832322
Erica whyteana Britten	whyteana_BG75	Gehrke, B		75		Muasya, AM	Z; NBG	Kenya		Mount Kenya National Park	HQ859337	KU833122	KU832324
Erica whyteana Britten	whyteana_A4	Allsopp		4			NBG	Malawi		Chinzama	KU832572	KU833121	KU832323	KU831721	KU833208	KU831738	KU831801	KU831607	KU831753
Erica woodii Bolus	woodii_RC513	Clark, VR		513			NBG	Zimbabwe	Manicaland Province		KU832574	KU833125	KU832326
Erica woodii Bolus	woodii_DB1444	Bellstedt, DU		1444			NBG	South Africa	Kwazulu Natal	Kwazulu Natal	KU832573	KU833123_KU833124	KU832325	KU831722_KU831723	KU833209
Erica zebrensis Compton	zebrensis_EO12787	Oliver, EGH		12787			NBG	South Africa			KU832575	KU833126	KU832327
Erica zeyheriana (Klotzsch) E.G.H.Oliv.	zeyheriana_EO	Oliver, EGH		12266			NBG	South Africa	Eastern Cape	N2, Alicedale turn-off	KU832576	KU833127	KU832328
Erica zwartbergensis Bolus	zwartbergensis_MP608	Pirie, MD		608		Bellstedt, DU; Villiers, C de & Gehrke, B	NBG	South Africa	Western Cape	Swartberg Mts.	HQ859341	KU833128	KU832329

## Sheet: Species
Species	IPNI	UBIO
Calluna vulgaris (L.) Hull	327305-1	2649153
Corema album (L.) D.Don ex Steud.	20009256-1	5935690
Daboecia cantabrica (Huds.) K.Koch [2]	327713-1	1672146
Empetrum nigrum L.	324780-1	2649245
Erica abbottii E.G.H.Oliv.	960401-1	9115668
Erica abelii E.G.H.Oliv.	904144-1	8735818
Erica abietina L. ssp. abietina	328131-1	8623142
Erica abietina L. ssp. atrorosea E.G.H.Oliv. & I.M.Oliv.	20006813-1	8623153
Erica abietina L. ssp. aurantiaca E.G.H.Oliv. & I.M.Oliv.	20006824-1	8623202
Erica abietina L. ssp. constantiana E.G.H.Oliv. & I.M.Oliv.	20006819-1	8623187
Erica abietina L. ssp. diabolis E.G.H.Oliv. & I.M.Oliv.	20006815-1	8623169
Erica abietina L. ssp. perfoliosa E.G.H.Oliv. & I.M.Oliv.	20006830-1	8623214
Erica abietina L. ssp. petraea E.G.H.Oliv. & I.M.Oliv.	20006841-1	8623223
Erica accommodata Klotzsch ex Benth.	328136-1	8735936
Erica acuta Andrews	328142-1	8736017
Erica adnata L.Bolus	328151-1	8736092
Erica adunca Benth.	328152-1	8736107
Erica aestiva Markotter	328155-1	8736151
Erica affinis Benth.	328156-1	8736203
Erica agglutinans E.G.H.Oliv.	1017322-1	9363255
Erica aghillana Guthrie & Bolus	328159-1	8736236
Erica albens L.	328163-1	8736297
Erica albertyniae E.G.H.Oliv.	1017301-1	3421575
Erica albescens Klotzsch ex Benth.	328165-1	8736340
Erica albospicata Hilliard & Burtt	906008-1	8736398
Erica alexandri Guthrie & Bolus ssp. acockii (Compton) E.G.H.Oliv.	978661-1	9115704
Erica alexandri Guthrie & Bolus ssp. alexandri	328168-1	8736413
Erica alfredii Guthrie & Bolus	328169-1	8736432
Erica algida Bolus	328170-1	8736450
Erica alnea E.G.H.Oliv.	983620-1	9115724
Erica alopecurus Harv.	328174-1	8736468
Erica altevirens H.A.Baker	328175-1
Erica alticola Guthrie & Bolus	328176-1	8736521
Erica altiphila E.G.H.Oliv.	940976-1
Erica amalophylla E.G.H.Oliv. & I.M.Oliv.	20011016-1	8675365
Erica amatolensis E.G.H.Oliv.	980928-1	9115745
Erica amicorum E.G.H.Oliv.	939854-1	3421603
Erica amidae E.G.H.Oliv.	77077913-1
Erica amoena J.C.Wendl.	328180-1	8736561
Erica amphigena Guthrie & Bolus	328182-1	8736583
Erica ampullacea Curtis	328184-1	8736598
Erica andevalensis B.Cabezudo & J.Rivera	328186-1	8795389
Erica andreaei Compton	328187-1	8736649
Erica andringitrensis (H.Perrier) Dorr & E.G.H.Oliv.	1008447-1	8684295
Erica aneimena Dulfer	328191-1	8736666
Erica anemodes E.G.H.Oliv.	1021547-1	9461005
Erica anguliger (N.E.Br.) E.G.H.Oliv.	1017341-1	9364515
Erica angulosa E.G.H.Oliv.	1017317-1	9361942
Erica annalis E.G.H.Oliv. & I.M.Oliv.	20011021-1	8675687
Erica annectens Guthrie & Bolus	328194-1	8736704
Erica anomala Hilliard & Burtt	906009-1	8736729
Erica arachnocalyx E.G.H.Oliv.	1017353-1	9382062
Erica arborea L.	328204-1	2576517
Erica arborescens (Willd.) E.G.H.Oliv.	974428-1	9115762
Erica arcuata Compton	328213-1	8736740
Erica ardens Andrews	328214-1	8736759
Erica arenaria L.Bolus	328215-1	8736772
Erica areolata (N.E.Br.) E.G.H.Oliv.	1017368-1	9367355
Erica argentea Klotzsch ex Benth.	328216-1	8736785
Erica argyrea Guthrie & Bolus	328219-1	8736835
Erica aristata Andrews	328220-1	8736855
Erica aristifolia Benth.
Erica armandiana Dorr & E.G.H.Oliv.	1008448-1	8684340
Erica artemisioides (Klotzsch) E.G.H.Oliv.	1017369-1	9367405
Erica articularis L.	328226-1	8737009
Erica aspalathifolia Bolus	328231-1	8737088
Erica aspalathoides Guthrie & Bolus	328232-1	8737142
Erica astroites Guthrie & Bolus	328236-1	8737158
Erica atherstonei Diels ex Guth & Bolus	328237-1	8737215
Erica atricha Dulfer	328238-1	8737237
Erica atromontana E.G.H.Oliv.	1017336-1	9364179
Erica atropurpurea Dulfer	328239-1	8737267
Erica atrovinosa E.G.H.Oliv.	328240-1	8737290
Erica australis L.	328245-1	1672231
Erica austronyassana Alm & Fries	328246-1	8788147
Erica autumnalis L.Bolus	328247-1	8737345
Erica axillaris Thunb.	328251-1	5993701
Erica axilliflora Bartl.	328252-1	8737362
Erica azaleifolia Salisb.	328254-1
Erica azorica Hochst. ex Seub.	328255-1
Erica baccans L.	161168-3	5835207
Erica bakeri T.M.Salter	328259-1	8737413
Erica banksii Andrews ssp. banksii	328261-1	8622992
Erica banksii Andrews ssp. comptonii (Salter) E.G.H.Oliv. & I.M.Oliv.	20006792-1	8623004
Erica banksii Andrews ssp. purpurea (Andrews) E.G.H.Oliv. & I.M.Oliv.	20006770-1	8622974
Erica barbigeroides E.G.H.Oliv.	972773-1	9115797
Erica barnettiana Dorr & E.G.H.Oliv.	1008449-1	8684350
Erica baroniana Dorr & E.G.H.Oliv.	1008450-1	8684428
Erica barrydalensis L.Bolus	328270-1	8737487
Erica baueri Andrews ssp. baueri	328273-1	8623059
Erica baueri Andrews ssp. gouriquae E.G.H.Oliv. & I.M.Oliv.	20006802-1	8623072
Erica beatricis Compton	328275-1	8737543
Erica benguelensis (Welw. ex Engl.) E.G.H.Oliv. ssp. benguelensis	969346-1	9327618
Erica benguelensis (Welw. ex Engl.) E.G.H.Oliv. var. albescens (R.Ross) E.G.H.Oliv.	970247-1	9115818
Erica benthamiana E.G.H.Oliv.	1017319-1	9363117
Erica bergiana L.	328284-1	8737555
Erica berzelioides Guthrie & Bolus	328286-1	8737631
Erica betsileana (H.Perrier) Dorr & E.G.H.Oliv.	1008451-1	8684455
Erica bibax Salisb.	328287-1	8737649
Erica bicolor Thunb. [2]	328290-1	8737668
Erica binaria E.G.H.Oliv.	1017374-1	8517620
Erica blaerioides E.G.H.Oliv. ssp. blaerioides	20002651-1	8471687
Erica blaerioides E.G.H.Oliv. ssp. hirsuta E.G.H.Oliv.	20002652-1	8471720
Erica blancheana L.Bolus	328294-1	8737721
Erica blandfordii Andrews
Erica blenna Salisb.	328299-1	8737762
Erica bodkinii Guthrie & Bolus	328302-1	8737842
Erica bojeri Dorr & E.G.H.Oliv.	1008452-1	8684492
Erica bokkeveldia E.G.H.Oliv.	1017345-1	9364600
Erica bolusanthus E.G.H.Oliv.	1017337-1	9364199
Erica bolusiae T.M.Salter	328303-1	8737856
Erica borboniifolia Salisb.	328307-1	8737910
Erica bosseri Dorr	1008453-1	8684508
Erica botryoides Dulfer	328309-1	8737932
Erica boucheri E.G.H.Oliv.	1017371-1	3421578
Erica boutonii Dorr & E.G.H.Oliv.	1008454-1	8684570
Erica brachialis Salisb.	328315-1	8737948
Erica brachycentra Benth.	328316-1	8737966
Erica brachyphylla (Benth.) E.G.H.Oliv.	974474-1	9115831
Erica brachysepala Guthrie & Bolus	328318-1	8737983
Erica bracteolaris Lam.	328321-1	8738000
Erica bredasiana E.G.H.Oliv.	1017372-1	9367489
Erica brevicaulis Guthrie & Bolus	328322-1	8738037
Erica brevifolia Soland. ex Salisb.	328324-1	8738094
Erica brownii E.G.H.Oliv.	1017312-1	9360470
Erica brownleeae Bolus	328327-1	8738124
Erica bruniades L.	328329-1	8738147
Erica bruniifolia Salisb.	328330-1	8738163
Erica burchelliana E.G.H.Oliv.	1017333-1	9364153
Erica cabernetea E.G.H.Oliv.	1003816-1	3421568
Erica caespitosa Hilliard & Burtt	906011-1	8738515
Erica caffra L.	161242-3	8738525
Erica caffrorum Bolus	328348-1	8738574
Erica calcareophila E.G.H.Oliv.	328351-1	8738657
Erica calcicola (E.G.H.Oliv.) E.G.H.Oliv.	1017370-1	9367420
Erica caledonica Spreng.f.	328352-1	8738672
Erica calycina L.	328359-1	8738694
Erica cameronii L.Bolus	328362-1	8738801
Erica campanularis Salisb.	328363-1	8738816
Erica canaliculata Andrews	328367-1	5835211
Erica canescens J.C.Wendl.	328370-1	8738861
Erica capensis T.M.Salter	328375-1	8738935
Erica capillaris Bartl.	328376-1	8738957
Erica capitata L.	328378-1	8739022
Erica caprina E.G.H.Oliv.	1017352-1	9367084
Erica carduifolia Salisb.	328381-1	8739046
Erica carnea L.	332092-2	1672233
Erica caterviflora Salisb.	328391-1	8739141
Erica cavartica E.G.H.Oliv. & I.M.Oliv.	20011015-1	8675314
Erica cederbergensis Compton	328396-1	8739187
Erica cedromontana E.G.H.Oliv.	1003817-1	8433411
Erica ceraria E.G.H.Oliv. & I.M.Oliv.	77077361-1
Erica cereris (Compton) E.G.H.Oliv.	1017354-1	9367119
Erica cerinthoides L. var. barbertona		8739224
Erica cerinthoides L. var. cerinthoides	328400-1	8739245
Erica cernua Montin	328404-1	8739260
Erica cetrata E.G.H.Oliv.	1017344-1	5993682
Erica chamissonis Klotzsch ex Benth.	328408-1	8739296
Erica chartacea Guthrie & Bolus	328409-1	8739363
Erica chionodes E.G.H.Oliv. & I.M.Oliv.	20002650-1	8471642
Erica chionophila Guthrie & Bolus	328410-1	8739377
Erica chiroptera E.G.H.Oliv.	972780-1	3421608
Erica chloroloma Lindl.	328412-1	8739411
Erica chlorosepala Benth.	328413-1	8739431
Erica chonantha Dulfer	328414-1	8739451
Erica chrysocodon Guthrie & Bolus	328416-1	8739547
Erica ciliaris L.	328419-1	5835216
Erica cincta L.Bolus	328422-1	8739563
Erica cinerea L.	328424-1	2649164
Erica clavisepala Guthrie & Bolus	328429-1	8739581
Erica coacervata H.A.Baker	328432-1
Erica coarctata J.C.Wendl.	328433-1	8739617
Erica coccinea L. ssp. coccinea	328434-1	8622723
Erica coccinea L. ssp. uniflora E.G.H.Oliv. & I.M.Oliv.	20006736-1	8622737
Erica collina Guthrie & Bolus	328442-1	8739977
Erica colorans Andrews	328443-1	8739997
Erica columnaris E.G.H.Oliv.	1015371-1	3421582
Erica comata Guthrie & Bolus	328444-1	8740069
Erica comorensis (Engl.) Dorr & E.G.H.Oliv. ssp. anjurensis (Alm & T.C.E.Fries) Dorr & E.G.H.Oliv.	1008484-1	8685886
Erica comorensis (Engl.) Dorr & E.G.H.Oliv. ssp. comorensis	1008483-1	8685901
Erica condensata Benth.	328454-1	8740109
Erica conferta Andrews	328455-1	8740163
Erica conspicua Soland. ssp. conspicua	328467-1
Erica conspicua Soland. ssp. roseoflora E.G.H.Oliv. & I.M.Oliv.	77077363-1
Erica constantia Nois. ex Benth.	328468-1	8740243
Erica cooperi Bolus	328469-1	8740265
Erica copiosa J.C.Wendl.	328470-1	8737685
Erica cordata Andrews	328473-1	8740390
Erica corifolia L.	328476-1	8740482
Erica coronanthera Compton	328478-1	8740570
Erica coruscans L.Bolus	328483-1	8736908
Erica corydalis Salisb.	328484-1	8740587
Erica costatisepala H.A.Baker	328489-1	8740605
Erica coventryi Andrews	328491-1
Erica crassisepala Benth.	328495-1	8740648
Erica crateriformis Guthrie & Bolus	328496-1	8740668
Erica cremea Dulfer	328498-1	8740688
Erica crenata E.Mey. ex Benth.	328500-1	8740709
Erica cristata Dulfer	328505-1	8740729
Erica cristiflora Salisb.	328504-1	8740772
Erica croceovirens E.G.H.Oliv. & I.M.Oliv.	77077374-1
Erica cruenta Soland.	328509-1	5889272
Erica cryptanthera Guthrie & Bolus	328510-1	8740982
Erica cryptoclada (Baker) Dorr & E.G.H.Oliv.	1008455-1	8577911
Erica cubica L.		8741006
Erica cubitans E.G.H.Oliv.	1008846-1	3421599
Erica cumuliflora Salisb.	328517-1	8741088
Erica cunoniensis E.G.H.Oliv.	939855-1	3421597
Erica curtophylla Guthrie & Bolus	328523-1	8741133
Erica curviflora L. var. curviflora	328524-1	8741201
Erica curviflora L. var. diffusa Bolus		8741217
Erica curvifolia Salisb.	328526-1	8741351
Erica curvirostris Salisb.	328527-1	8741408
Erica curvistyla (N.E.Br.) E.G.H.Oliv.	1017346-1	9364619
Erica cuscutiformis Dulfer	328528-1	8741465
Erica cyathiformis Salisb.	328531-1	8741489
Erica cygnea T.M.Salter	328532-1	8741546
Erica cylindrica Thunb.	328534-1	8741567
Erica cymosa E.Mey. ex Benth. ssp. grandiflora E.G.H.Oliv. & I.M.Oliv.	20011017-1
Erica cymosa E.Mey. ex Benth. var. cymosa	328537-1	8741590
Erica cyrilliflora Salisb.	328538-1	8741613
Erica danguyana (H.Perrier) Dorr & E.G.H.Oliv.	1008456-1	8684588
Erica daphniflora Salisb.	328542-1	8741632
Erica deflexa Sinclair	328554-1	8741819
Erica demissa Klotzsch ex Benth.	328557-1	8741863
Erica densata Dorr & E.G.H.Oliv.	1008457-1	8684633
Erica densifolia Willd.	328562-1	8741922
Erica denticulata L.	328567-1	8741937
Erica depressa L.	328569-1	8742021
Erica desmantha Benth.	328570-1	8742055
Erica dianthifolia Salisb.	328573-1	8742123
Erica diaphana Spreng.	328574-1	8288341
Erica diosmifolia Salisb.	328582-1	5835233
Erica diotiflora Salisb.	328583-1	8742214
Erica discolor Andrews var. 'hebecalyx'
Erica discolor Andrews var. 'speciosa'
Erica discolor Andrews var. discolor	328584-1	8742253
Erica dispar (N.E.Br.) E.G.H.Oliv.	1017300-1	9360129
Erica dissimulans Hilliard & Burtt	906012-1	8742285
Erica distorta Bartl.	328587-1	8742298
Erica dodii Guthrie & Bolus	328592-1	8742355
Erica dolfiana E.G.H.Oliv.	20002647-1	8471527
Erica doliiformis Salisb.	328593-1	5873694
Erica dominans Killick	328594-1	8742413
Erica dracomontana E.G.H.Oliv.	940977-1	9368640
Erica drakensbergensis Guthrie & Bolus	328597-1	8742431
Erica dregei E.G.H.Oliv.	1017299-1	9360111
Erica dulcis L.Bolus	328602-1	8751429
Erica duthieae L.Bolus	328606-1	8745924
Erica dysantha Benth.	328608-1	8742468
Erica ebracteata Bolus	328609-1	8742488
Erica eburnea T.M.Salter	328611-1	8742505
Erica ecklonii E.G.H.Oliv.	1017318-1	3421602
Erica eglandulosa (Klotzsch) E.G.H.Oliv.	1017377-1	9367754
Erica elimensis L.Bolus	328619-1	8742524
Erica elsieana (E.G.H.Oliv.) E.G.H.Oliv.	944800-1
Erica emarginata Andrews	328623-1
Erica embothriifolia Salisb.	328625-1	5993684
Erica empetrina L.	328627-1	8742716
Erica equisetifolia Salisb.	328634-1	5897295
Erica erasmia Dulfer	328635-1	8742757
Erica eremioides (MacOwan) E.G.H.Oliv. ssp. eglandula (N.E.Br.) E.G.H.Oliv.	1017350-1	9366855
Erica eremioides (MacOwan) E.G.H.Oliv. ssp. eremioides	1017349-1	9366794
Erica eremioides (MacOwan) E.G.H.Oliv. ssp. pubescens (E.G.H.Oliv.) E.G.H.Oliv.	1017351-1	9366811
Erica ericoides (L.) E.G.H.Oliv.	972774-1	9115870
Erica erigena R.Ross	328639-1	5879077
Erica erinus (Klotzsch ex Benth.) E.G.H.Oliv.	1017315-1
Erica eriocephala Lam.	328641-1	9363549
Erica eriocodon Bolus		8742783
Erica eriophoros Guthrie & Bolus	328642-1	8742805
Erica esterhuyseniae Compton	328648-1	8742827
Erica esteriana E.G.H.Oliv.	940978-1
Erica eugenea Dulfer	328650-1	8742937
Erica euryphylla R.C.Turner	77079435-1
Erica eustacei L.Bolus	328651-1	8742992
Erica evansii (N.E.Br.) E.G.H.Oliv.	944801-1
Erica excavata L.Bolus	328653-1	8743012
Erica exleeana E.G.H.Oliv.	940979-1
Erica extrusa Compton	328667-1	8743027
Erica fairii Bolus	328673-1	8743045
Erica fascicularis L.f. ssp. fascicularis	328675-1	8743083
Erica fascicularis L.f. var. imperialis Andrews		8743098
Erica fastigiata L.
Erica fausta Salisb.	328681-1	8743256
Erica feminarum E.G.H.Oliv.	1008843-1	3421609
Erica ferrea P.J.Bergius	328685-1	8743278
Erica filago (Alm & T.C.E.Fries) Beentje	77073549-1
Erica filamentosa Andrews	328690-1	8743332
Erica filialis E.G.H.Oliv. & I.M.Oliv.
Erica filiformis Salisb.	328692-1	8743389
Erica filipendula Benth. ssp. filipendula	328694-1	8623084
Erica filipendula Benth. ssp. parva E.G.H.Oliv. & I.M.Oliv.	20006803-1	8623101
Erica fimbriata Andrews	328695-1	8743538
Erica flacca E.Mey. ex Benth.	328698-1	8743608
Erica flanaganii Bolus	328703-1	8743630
Erica flavicoma Bartl.	328708-1	8743652
Erica flexistyla E.G.H.Oliv.	987856-1	3421566
Erica floccifera Zahlbr.	328714-1	8743712
Erica flocciflora Benth.	328715-1	8743748
Erica florifera (Compton) E.G.H.Oliv.	1017382-1
Erica foliacea Andrews ssp. foliacea	328725-1	8743784
Erica foliacea Andrews ssp. fulgens (Klotzsch) E.G.H.Oliv. & I.M.Oliv.	77077360-1	8743807
Erica fontana L.Bolus	328728-1	8743860
Erica formosa Thunb.	328731-1	8743880
Erica frigida Bolus	328739-1	3421605
Erica fuscescens (Klotzsch) E.G.H.Oliv.	972775-1	9115891
Erica galgebergensis H.A.Baker	328750-1	8743955
Erica galioides Lam.
Erica galpinii T.M.Salter	328756-1	8743841
Erica garciae E.G.H.Oliv.	1008847-1	3421598
Erica genistifolia Salisb.	328760-1	8743996
Erica georgica Guthrie & Bolus	328761-1	8744014
Erica gerhardii E.G.H.Oliv. & I.M.Oliv.	77077358-1
Erica gibbosa Klotzsch ex Benth.	328762-1	8744035
Erica gigantea Klotzsch ex Benth.	328763-1	8744052
Erica gillii Benth.	328764-1	8744074
Erica glabella Thunb. ssp. glabella	328766-1	9360030
Erica glabella Thunb. ssp. laevis E.G.H.Oliv.	1017383-1	9360080
Erica glandulifera Klotzsch	328771-1	8744130
Erica glandulipila Compton	328772-1	8744150
Erica glandulosa Thunb. ssp. bondiae (Compton) E.G.H.Oliv. & I.M.Oliv.	77077377-1	8744185
Erica glandulosa Thunb. ssp. breviflora (Bolus) E.G.H.Oliv. & I.M.Oliv.	77077379-1	8744228
Erica glandulosa Thunb. ssp. fourcadei (L.Bolus) E.G.H.Oliv. & I.M.Oliv.	77077376-1
Erica glandulosa Thunb. ssp. glandulosa	328773-1	8744248
Erica glaphyra Killick	328776-1	8744271
Erica glauca Andrews ssp. elegans		5835244
Erica glauca Andrews ssp. glauca		8744321
Erica globiceps (N.E.Br.) E.G.H.Oliv. ssp. consors (N.E.Br.) E.G.H.Oliv.	1017306-1	9360225
Erica globiceps (N.E.Br.) E.G.H.Oliv. ssp. globiceps	1017305-1	9360205
Erica globiceps (N.E.Br.) E.G.H.Oliv. ssp. gracilis (Benth.) E.G.H.Oliv.	1017307-1	9360253
Erica globulifera Dulfer	328783-1	8744341
Erica glomiflora Salisb.	328788-1	8744394
Erica glumiflora Klotzsch ex Benth.	328789-1	8744450
Erica glutinosa P.J.Bergius		8744468
Erica gnaphaloides L.	328796-1	8744531
Erica goatcheriana L.Bolus var. drakensteinensis		8744572
Erica goatcheriana L.Bolus var. goatcheriana	328799-1	8744595
Erica goatcheriana L.Bolus var. petrensis		8744610
Erica gossypioides E.G.H.Oliv.	328802-1	8744633
Erica goudotiana (Klotzsch) Dorr & E.G.H.Oliv.	1008458-1	8684662
Erica gracilipes Guthrie & Bolus	328803-1	8744650
Erica gracilis J.C.Wendl.	328805-1	5879095
Erica granulatifolia H.A.Baker	328809-1	8744759
Erica grata Guthrie & Bolus	328811-1	8744798
Erica greyi Guthrie & Bolus	328812-1
Erica grisbrookii Guthrie & Bolus	328813-1	8744835
Erica guthriei Bolus	328816-1	8744859
Erica gysbertii Guthrie & Bolus	328818-1	8744915
Erica haemastoma J.C.Wendl.	328820-1	8744995
Erica haematocodon T.M.Salter	328821-1	8745020
Erica haematosiphon Guthrie & Bolus	328822-1	8745037
Erica halicacaba L.	328823-1	8745094
Erica hameriana L.Bolus	328825-1	8745106
Erica hanekomii E.G.H.Oliv.	20002010-1	3421572
Erica hansfordii E.G.H.Oliv.	1008842-1	3421592
Erica harveiana Guthrie & Bolus	328829-1
Erica hebdomadalis E.G.H.Oliv.	1005400-1	9488307
Erica hebeclada Dorr & E.G.H.Oliv.	1008459-1	8684704
Erica heleogena T.M.Salter	328831-1	8745164
Erica heleophila Guthrie & Bolus
Erica hendricksei H.A.Baker	328835-1	8745208
Erica hermani E.G.H.Oliv.	972781-1	3421583
Erica heterophylla Guthrie & Bolus	328839-1	8745284
Erica hexandra (S.Moore) E.G.H.Oliv.	969347-1	9115925
Erica hexensis E.G.H.Oliv.	983619-1	9115944
Erica hibbertii Andrews	328840-1	8745305
Erica hillburttii (E.G.H.Oliv.) E.G.H.Oliv.	980930-1	9115966
Erica hippurus Compton	328844-1	8745322
Erica hirta Thunb.
Erica hirtiflora Curtis	328852-1	8745363
Erica hispidula L.	328857-1	5993685
Erica hispiduloides E.G.H.Oliv.	983618-1	9115982
Erica holosericea Salisb.	328859-1	5835250
Erica holtii Schweick.	328860-1	8745604
Erica hottentotica E.G.H.Oliv.	983622-1	9447749
Erica humansdorpensis Compton	328863-1	8745622
Erica humbertii (H.Perrier) Dorr & E.G.H.Oliv.	1008460-1	8684749
Erica humidicola E.G.H.Oliv.	1017169-1
Erica humifusa Hibbert ex Salisb.	328865-1	8745643
Erica ibityensis (H.Perrier) Dorr & E.G.H.Oliv.	1008461-1	8684763
Erica ignita E.G.H.Oliv.	20002013-1	3421589
Erica imbricata L.	328881-1	5993686
Erica imerinensis (H.Perrier) Dorr & E.G.H.Oliv.	1008462-1	8684778
Erica inaequalis (N.E.Br.) E.G.H.Oliv.	1017339-1	9364287
Erica inamoena Dulfer	329173-1	8745682
Erica incarnata Thunb.	328885-1	8745699
Erica inclusa H.L.Wendl. ex Benth.	328888-1	8745715
Erica inconstans Zahlbr.	328893-1	8745738
Erica inflata Thunb.	328901-1	8745755
Erica inflaticalyx E.G.H.Oliv.	1017342-1	3421579
Erica infundibuliformis Andrews	328904-1	8745776
Erica ingeana E.G.H.Oliv.	960403-1	3421585
Erica innovans E.G.H.Oliv.	1017311-1	9360455
Erica inordinata H.A.Baker	328908-1	3421576
Erica insignis E.G.H.Oliv.	897689-1	8745849
Erica insolitanthera H.A.Baker	328909-1	8745866
Erica intermedia Klotzsch ex Benth. ssp. albiflora E.G.H.Oliv. & I.M.Oliv.	20006738-1	8622786
Erica intermedia Klotzsch ex Benth. ssp. intermedia	328911-1	8622776
Erica interrupta (N.E.Br.) E.G.H.Oliv.	1017304-1	9360194
Erica intervallaris Salisb.	328913-1	8745886
Erica intonsa L.Bolus	328914-1	8745998
Erica intricata H.A.Baker	328915-1	3421600
Erica involucrata Klotzsch ex Benth.	328916-1	8746033
Erica involvens Benth.	328917-1	8746052
Erica ioniana E.G.H.Oliv.	972782-1	3421567
Erica irbyana Andrews	328920-1	8746082
Erica irregularis Benth.	328921-1	8746104
Erica irrorata Guthrie & Bolus	328922-1	8746119
Erica isaloensis (H.Perrier) Dorr & E.G.H.Oliv.	1008463-1	8685379
Erica ixanthera Benth.	328923-1	8746136
Erica jacksoniana H.A.Baker	328924-1	8746152
Erica jananthus E.G.H.Oliv. & I.M.Oliv.	77061378-1	9360104
Erica jasminiflora Salisb.	328927-1	8746173
Erica jeppei L.Bolus	328929-1	8746191
Erica johnstoniana Britten	328930-1	8788182
Erica jonasiana E.G.H.Oliv.	1017356-1	3421601
Erica jugicola E.G.H.Oliv. & I.M.Oliv.	20004401-1
Erica jumellei (H.Perrier) Dorr & E.G.H.Oliv.	1008464-1	8685392
Erica juniperina E.G.H.Oliv.	987857-1	3421594
Erica junonia Bolus ssp. junonia		8746223
Erica junonia Bolus ssp. minor		8746243
Erica kammanassieae E.G.H.Oliv.	1017343-1	9364568
Erica karooica E.G.H.Oliv.	988341-1	3421580
Erica karwyderi E.G.H.Oliv.	1017357-1	3421591
Erica keeromsbergensis H.A.Baker	328936-1	8746255
Erica keetii L.Bolus	328937-1	8746269
Erica kingaensis Engl. ssp. bequaertii (De Wild.) Ross
Erica kingaensis Engl. ssp. kingaensis	328940-1	8775078
Erica kingaensis Engl. ssp. rugegensis (Engl.) Alm & T.C.E.Fries
Erica kirstenii E.G.H.Oliv.	20002012-1	3421581
Erica klotzschii (Alm & T.C.E.Fries) E.G.H.Oliv.	972776-1	9116026
Erica kogelbergensis E.G.H.Oliv.	987666-1	8631065
Erica kougabergensis H.A.Baker	328941-1	8746287
Erica kraussiana Klotzsch	328942-1	8746342
Erica krugeri E.G.H.Oliv.	328944-1	8746359
Erica labialis Salisb.	328945-1	9381995
Erica lachnaeifolia Salisb.	328948-1	8746378
Erica laeta Bartl.	328952-1	5835252
Erica laevigata Bartl.	328953-1	8746423
Erica lageniformis Salisb.	328956-1	8746475
Erica lambertii Andrews	328957-1
Erica lananthera L.Bolus	328960-1	8746500
Erica lanata Andrews	328961-1	8746517
Erica lanceolifera S.Moore	328965-1	8788061
Erica langebergensis H.A.Baker	328966-1	8746535
Erica lanipes Guthrie & Bolus	328969-1	8746555
Erica lanuginosa Andrews	328970-1	8746574
Erica lasciva Salisb.	328975-1	8746592
Erica lasiocarpa Guthrie & Bolus	328977-1	8746608
Erica lateralis Willd.	328980-1	8746630
Erica lateriflora E.G.H.Oliv.	1017348-1	9366766
Erica latiflora L.Bolus	328981-1	8746689
Erica latifolia Andrews	328982-1	8746711
Erica latituba L.Bolus	328983-1	8755465
Erica lavandulifolia Salisb.	328984-1	8746732
Erica lawsonii Sims	328985-1
Erica lecomtei (H.Perrier) Dorr & E.G.H.Oliv. ssp. lecomtei	1008465-1	8685432
Erica lecomtei (H.Perrier) Dorr & E.G.H.Oliv. ssp. ravinakely Dorr	1008466-1	8685421
Erica lehmannii Klotzsch ex Benth.	328995-1	8746767
Erica lepidota Rach	328998-1	8746787
Erica leptantha Dulfer	328632-1
Erica leptoclada van Heurck & Müll.Arg.	329001-1	8746831
Erica leptopus Benth.	329003-1	8746896
Erica lerouxiae Bolus	329005-1	8747031
Erica leucantha Link	329006-1	8747052
Erica leucanthera L.f.	329009-1	8747071
Erica leucoclada (Baker) Dorr & E.G.H.Oliv.	1008467-1	8685537
Erica leucodesmia Benth.	329010-1	8747089
Erica leucopelta Tausch	329011-1	8747107
Erica leucosiphon L.Bolus	329014-1	8747195
Erica leucotrachela H.A.Baker ssp. leucotrachela	329016-1	8747219
Erica leucotrachela H.A.Baker ssp. monicae E.G.H.Oliv. & I.M.Oliv.	77077366-1
Erica lignosa H.A.Baker	329018-1	8747244
Erica limnophila E.G.H.Oliv.	1021549-1	9461023
Erica lithophila E.G.H.Oliv. & I.M.Oliv.	20011019-1	8675625
Erica loganii Compton	329029-1	3421586
Erica longiaristata Benth.	329030-1	8747327
Erica longimontana E.G.H.Oliv.	972777-1	9116043
Erica longipedunculata Lodd.	329036-1	8747535
Erica longistyla L.Bolus	329040-1	8747676
Erica lowryensis Bolus	329041-1	8747738
Erica lucida Salisb.	329042-1	8747793
Erica lusitanica Rudolphi	161317-3	2649165
Erica lutea P.J.Bergius	329045-1	8747862
Erica lyallii Dorr & E.G.H.Oliv.	1008468-1	8685551
Erica lycopodiastrum Lam.	329050-1	8747883
Erica macilenta Guthrie & Bolus	329057-1	8747900
Erica mackayana Bab.
Erica mackayana Bab. cult. 'errigal dusk'
Erica mackayana Bab. cult. 'shining light'
Erica macowanii Cufino ssp. lanceolata (Bolus) E.G.H.Oliv. & I.M.Oliv.	77077365-1
Erica macowanii Cufino ssp. macowanii	329061-1	8747914
Erica macrocalyx (Baker) Dorr & E.G.H.Oliv.	1008469-1	8685566
Erica macroloma Benth.	329063-1	8747949
Erica macrophylla Klotzsch ex Benth.	329064-1	8747969
Erica macrotrema Guthrie & Bolus	329067-1	8747990
Erica madagascariensis (H.Perrier) Dorr & E.G.H.Oliv.	1008470-1	8685576
Erica maderensis (Benth.) Bornmüller	329069-1	9372129
Erica maderi Guthrie & Bolus	329070-1	8748044
Erica madida E.G.H.Oliv.	940980-1	9372083
Erica maesta Bolus	329071-1	8748060
Erica mafiensis (Engl.) Dorr	979285-1	8789203
Erica magistrati E.G.H.Oliv.	983623-1	9116062
Erica magnisylvae E.G.H.Oliv.	999060-1	3421574
Erica malmesburiensis E.G.H.Oliv.	1017313-1	9360488
Erica mammosa L.	329075-1	5835259
Erica manipuliflora Salisb.	329077-1	5887032
Erica mannii (Hook.f.) Beentje ssp. mannii	962362-1	8680717
Erica mannii (Hook.f.) Beentje ssp. pallidiflora (Engl.) E.G.H.Oliv.	970248-1	8680705
Erica mannii (Hook.f.) Beentje ssp. usambarensis (Alm & T.C.E.Fries) Beentje	966540-1	8680695
Erica margaritacea Soland.	329078-1	8748165
Erica marifolia Soland.	329082-1	8748200
Erica maritima Guthrie & Bolus	329084-1	8748220
Erica marlothii Bolus	329085-1	8748238
Erica marojejyensis Dorr	1008471-1	8685593
Erica massonii L.f.	329087-1	8748256
Erica mauritanica L.	329089-1	8748328
Erica mauritiensis E.G.H.Oliv.	974427-1	9116082
Erica maximilianii Guthrie & Bolus	329091-1	8748338
Erica melanacme Guthrie & Bolus	329098-1	8748381
Erica melanomontana E.G.H.Oliv.	1017379-1	3421564
Erica melanthera L.	329099-1	8748396
Erica melastoma Andrews ssp. melastoma	329101-1	8622751
Erica melastoma Andrews ssp. minor E.G.H.Oliv. & I.M.Oliv.	20006737-1	8622766
Erica micrandra Guthrie & Bolus	329111-1	8748452
Erica microdonta (C.H.Wright) E.G.H.Oliv.	980931-1	9116100
Erica milanjiana Bolus	329115-1	8777813
Erica miniscula E.G.H.Oliv.	1017380-1	9367818
Erica minutifolia (Baker) Dorr & E.G.H.Oliv.	1008472-1	8685618
Erica mira Klotzsch ex Benth.	329121-1	8748498
Erica mitchellensis Dulfer	329124-1	8748517
Erica modesta Salisb.	329127-1	8748547
Erica mollis Andrews	329129-1	8748566
Erica monadelphia Andrews	329132-1	8748583
Erica monantha Compton	329133-1	8748598
Erica monsoniana L.f.	329135-1	8748613
Erica montis-hominis E.G.H.Oliv.	1017338-1	9364210
Erica mucronata Andrews	329144-1	8748665
Erica multiflexuosa E.G.H.Oliv.	972778-1	9116121
Erica multiflora L.	329147-1	5835263
Erica multumbellifera P.J.Bergius	329154-1	8748701
Erica muscosa (Aiton) E.G.H.Oliv.	1017375-1	5993691
Erica myriadenia (Baker) Dorr & E.G.H.Oliv.	1008473-1	8685646
Erica myriocodon Guthrie & Bolus	329170-1	8748750
Erica nabea Guthrie & Bolus	329171-1	8748767
Erica nana Salisb.	329174-1	5835265
Erica natalensis Dulfer	329176-1
Erica natalitia Bolus	329177-1	8748833
Erica navigatoris E.G.H.Oliv.	1003818-1	3421565
Erica nematophylla Guthrie & Bolus	329180-1	8748907
Erica nemorosa Klotzsch ex Benth.	329181-1	8748927
Erica nervata Guthrie & Bolus	329182-1	8748944
Erica nevillei L.Bolus	329183-1	8748959
Erica newdigateae Dulfer	329184-1	8748975
Erica nigrimontana Guthrie & Bolus	329190-1	8749032
Erica nivea Sinclair	329198-1	8749067
Erica niveniana E.G.H.Oliv.	1017329-1	9363972
Erica notholeeana (E.G.H.Oliv.) E.G.H.Oliv.	944802-1
Erica nubigena Bolus	329205-1	8749083
Erica nudiflora L.	329207-1	8749115
Erica nutans J.C.Wendl.	329210-1	8749138
Erica nyassana (Alm & Fries) E.G.H.Oliv.	969348-1
Erica oakesiorum E.G.H.Oliv.	994374-1	3421587
Erica oatesii Rolfe	329211-1	8749153
Erica obconica H.A.Baker	329213-1	8749198
Erica obliqua Thunb.		8749212
Erica oblongiflora Benth.	329219-1	8749233
Erica obtusata Klotzsch ex Benth.	329224-1	8749252
Erica occulta E.G.H.Oliv.	329227-1	8749271
Erica ocellata Guthrie & Bolus	329228-1	8749286
Erica octonaria L.Bolus	329231-1	8749304
Erica odorata Andrews	329234-1	8749325
Erica oligantha Guthrie & Bolus	329235-1	8749344
Erica oliveri H.A.Baker	329236-1	8749361
Erica omninoglabra H.A.Baker	329239-1	3421573
Erica onusta Guthrie & Bolus	329241-1	8749417
Erica oophylla Benth.	329242-1	8749434
Erica opulenta (J.C.Wendl. ex Klotzsch) Benth.		8749451
Erica orculiflora Dulfer	329246-1	3421596
Erica oreophila Guthrie & Bolus	329248-1	8749518
Erica oreotragus E.G.H.Oliv.	20002649-1	8471626
Erica oresigena Bolus	329249-1	8749537
Erica orientalis R.A.Dyer	329250-1	8749605
Erica orthiocola E.G.H.Oliv.	1015370-1	3421606
Erica ostiaria Compton	329252-1	8749622
Erica outeniquae (Compton) E.G.H.Oliv.	1017360-1	9367214
Erica ovina Klotzsch ex Benth.	329257-1	8749646
Erica oxyandra Guthrie & Bolus	329258-1	8749697
Erica oxycoccifolia Salisb.	329259-1	8749719
Erica oxysepala Guthrie & Bolus	329260-1	8749735
Erica pageana L.Bolus	329265-1	5835267
Erica palliiflora Salisb.	329276-1	8749853
Erica paludicola L.Bolus	329277-1	8749790
Erica paniculata L.	329282-1	5993687
Erica pannosa Salisb.	329284-1	8749892
Erica papyracea Guthrie & Bolus	329285-1	8749928
Erica parilis Salisb.	329286-1	8749945
Erica parkeri (Baker) Dorr & E.G.H.Oliv.	1008474-1	8685662
Erica parkeri (Baker) Dorr & E.G.H.Oliv.	1008474-1	8685662
Erica parviflora L.	329288-1	8750016
Erica parviporandra E.G.H.Oliv.	1017366-1	3421570
Erica passerinae Montin	329291-1	8750196
Erica passerinoides (Bolus) E.G.H.Oliv.	980929-1	9116197
Erica patens Andrews	329294-1	8750216
Erica patersonii Andrews [1]
Erica patiana E.G.H.Oliv.
Erica paucifolia (J.C.Wendl.) E.G.H.Oliv. ssp. ciliata (Klotzsch) E.G.H.Oliv.	1017327-1	9363924
Erica paucifolia (J.C.Wendl.) E.G.H.Oliv. ssp. paucifolia	1017326-1	9363889
Erica paucifolia (J.C.Wendl.) E.G.H.Oliv. ssp. squarrosa (Benth.) E.G.H.Oliv.	1017328-1	9363944
Erica pauciovulata H.A.Baker	329301-1	8750264
Erica pearsoniana L.Bolus	329304-1	8750278
Erica pectinifolia Salisb.	329307-1	8750301
Erica pellucida Sol. ex Salisb.	329313-1	8750355
Erica peltata Andrews	329316-1	8750373
Erica penduliflora E.G.H.Oliv.	1019427-1	8623122
Erica penicilliformis Salisb.	329323-1	8750397
Erica perhispida Dorr & E.G.H.Oliv.	1008475-1	8685688
Erica perlata Sinclair	329326-1	8750528
Erica permutata Dulfer	329328-1	8750546
Erica perplexa E.G.H.Oliv.	1017363-1	3421611
Erica perrieri Dorr & E.G.H.Oliv.	1008476-1	8685716
Erica perspicua J.C.Wendl. ssp. latifolia (Benth.) E.G.H.Oliv. & I.M.Oliv.	77077370-1	8750617
Erica perspicua J.C.Wendl. ssp. perspicua	329331-1	8750636
Erica petiolaris Lam.	329336-1	8750656
Erica petraea Benth.	329341-1	8750673
Erica petricola E.G.H.Oliv.	940981-1
Erica petrophila L.Bolus	329342-1	8750705
Erica petrusiana E.G.H.Oliv. & I.M.Oliv.	20006865-1	8623381
Erica peziza Lodd.	329343-1	5835273
Erica phacelanthera E.G.H.Oliv.	1017376-1	9367735
Erica phaeocarpa E.G.H.Oliv.	1017340-1
Erica philippioides Compton	329345-1	8750746
Erica phillipsii L.Bolus	329346-1
Erica physantha Benth.	329349-1	8743562
Erica physodes L.	329350-1	8750849
Erica physophylla Benth.	329351-1	8750867
Erica pilaarkopensis H.A.Baker	329356-1	8750900
Erica pillansii Bolus ssp. fervida (L.Bolus) E.G.H.Oliv. & I.M.Oliv.	77077371-1
Erica pillansii Bolus ssp. pillansii	329355-1
Erica pilosiflora E.G.H.Oliv. ssp. pilosiflora	1017324-1	9363757
Erica pilosiflora E.G.H.Oliv. ssp. purpurea E.G.H.Oliv.	1017325-1	9363772
Erica pilulifera L.	329362-1	8750918
Erica pinea Thunb.	329367-1	5835277
Erica piquetbergensis (N.E.Br.) E.G.H.Oliv.	1017298-1	9360093
Erica placentiflora Salisb.	329374-1	8751012
Erica planifolia L.	329375-1	8751033
Erica platycalyx E.G.H.Oliv.	1017358-1	9367179
Erica platycodon (Webb & Berthel.) Rivas Mart.et al. ssp. maderincola (D.C.McClint.) Rivas Mart.et	20009294-1
Erica platycodon (Webb & Berthel.) Rivas Mart.et al. ssp. platycodon	971786-1	9116232
Erica pleiotricha S.Moore var. blaeriodes (Wild) R.Ross	919510-1	8787966
Erica pleiotricha S.Moore var. pleiotricha	329377-1	8787953
Erica plena L.Bolus	329378-1	8751083
Erica plukenetii L. ssp. bredensis E.G.H.Oliv. & I.M.Oliv.	20006739-1	8622829
Erica plukenetii L. ssp. breviflora (Dulfer) E.G.H.Oliv. & I.M.Oliv.	20006771-1	8622961
Erica plukenetii L. ssp. lineata (Benth.) E.G.H.Oliv. & I.M.Oliv.	20006741-1	8622947
Erica plukenetii L. ssp. penicellata (Andrews) E.G.H.Oliv. & I.M.Oliv.	20006740-1	8622921
Erica plukenetii L. ssp. plukenetii	329379-1	8622861
Erica plumigera Bartl.	329382-1	8751180
Erica plumosa Thunb.	329385-1	9366873
Erica podophylla Benth.	329386-1	8751202
Erica pogonanthera Bartl.	329387-1	8751218
Erica polifolia Salisb. ex Benth.	329389-1	8751236
Erica polycoma Benth.	329392-1	8751291
Erica portenschlagiana Dulfer	329398-1	8751309
Erica praecox Klotzsch	329401-1	8751349
Erica praenitens Tausch	329404-1
Erica priorii Guthrie & Bolus	329411-1	8751387
Erica procaviana (E.G.H.Oliv.) E.G.H.Oliv.	944803-1
Erica prolata E.G.H.Oliv. & I.M.Oliv.	77077375-1
Erica propendens Andrews	329416-1	8751406
Erica propinqua Guthrie & Bolus	329417-1	8751448
Erica pseudocalycina Compton	329421-1	8751470
Erica psittacina E.G.H.Oliv. & I.M.Oliv.	77061379-1	9360123
Erica puberuliflora E.G.H.Oliv.	1017331-1	9364076
Erica pubescens L.	329425-1	8751489
Erica pubigera Salisb.	329429-1	8751552
Erica pudens H.A.Baker	329430-1	8751569
Erica pulchella Houtt.	329435-1	8751590
Erica pulchelliflora E.G.H.Oliv.	1017308-1	9360270
Erica pulvinata Guthrie & Bolus	329441-1	8742595
Erica pumila Andrews	329443-1	8751662
Erica purgatoriensis H.A.Baker	329447-1	8751685
Erica pycnantha Benth.	329456-1	8751721
Erica pyramidalis Soland.		8751738
Erica pyxidiflora Salisb.	329463-1	8751812
Erica quadrangularis Salisb.		5835279
Erica quadratiflora (H.Perrier) Dorr & E.G.H.Oliv.	1008477-1	8685738
Erica quadrifida (Benth.) E.G.H.Oliv.	1017332-1	9364122
Erica quadrisulcata L.Bolus	329473-1	8751848
Erica racemosa Thunb.	329476-1	8751868
Erica radicans (L.Guthrie) E.G.H.Oliv. ssp. radicans	1017302-1	9360160
Erica radicans (L.Guthrie) E.G.H.Oliv. ssp. schlechteri (N.E.Br.) E.G.H.Oliv.	1017303-1	9360179
Erica rakotozafyana Dorr & E.G.H.Oliv.	1008478-1	8685785
Erica recta Bolus	329488-1	8751924
Erica recurvata Andrews	329489-1	8751936
Erica recurvifolia E.G.H.Oliv.	1017347-1	9364646
Erica reenensis Zahlbr.	329490-1
Erica regerminans L.	329493-1	8751980
Erica regia Bartl. ssp. mariae (Guthrie & Bolus) E.G.H.Oliv. & I.M.Oliv.	20006842-1
Erica regia Bartl. ssp. regia
Erica rehmii Dulfer	329498-1	8752076
Erica remota (N.E.Br.) E.G.H.Oliv.	1017367-1	9367337
Erica retorta Montin		8752097
Erica reunionensis E.G.H.Oliv.	974429-1	9116268
Erica revoluta (Bolus) L.E.Davidson	914999-1	8752119
Erica rhodantha Guthrie & Bolus	329505-1	8752166
Erica rhodopis (Bolus) Bolus	329507-1	8752184
Erica rhopalantha Dulfer	329509-1	8752206
Erica ribisaria Guthrie & Bolus	329510-1	8752285
Erica richardii E.G.H.Oliv. & I.M.Oliv.	1021546-1	9460995
Erica rigidula (N.E.Br.) E.G.H.Oliv.	1017381-1	5993692
Erica rimarum E.G.H.Oliv.	1017170-1	9360017
Erica riparia H.A.Baker	329518-1	8752304
Erica rivularis L.E.Davidson	937995-1	8779446
Erica rosacea (L.Guthrie) E.G.H.Oliv. ssp. glabrata E.G.H.Oliv.	1017384-1	9364015
Erica rosacea (L.Guthrie) E.G.H.Oliv. ssp. rosacea	1017330-1	9363999
Erica rossii Dorr	979284-1	8789227
Erica rubens Thunb.	329529-1	8752323
Erica rubiginosa Dulfer	329533-1	8752343
Erica rudolfii Bolus	329536-1	8752474
Erica rufescens Klotzsch	329537-1	8752489
Erica rugata E.G.H.Oliv.	1017365-1	9367311
Erica rupicola Klotzsch	329542-1	8752507
Erica russakiana E.G.H.Oliv.	972779-1	9116302
Erica rusticula E.G.H.Oliv.	1017168-1	3421590
Erica sacciflora Salisb.	329546-1	8752531
Erica sagittata Klotzsch
Erica salax Salisb.	329550-1	8752550
Erica salicina E.G.H.Oliv.	77061386-1	9360236
Erica salteri L.Bolus	329552-1	8752573
Erica saptouensis E.G.H.Oliv.	992827-1
Erica savileae Andrews
Erica saxicola Guthrie & Bolus	329563-1	8752663
Erica saxigena Dulfer	329564-1	8752682
Erica schelpeorum E.G.H.Oliv. & I.M.Oliv.	20011018-1	8674382
Erica schlechteri Bolus	329575-1	8752715
Erica schumannii E.G.H.Oliv.	1000026-1	3421607
Erica scoparia L.	329579-1	5835283
Erica scytophylla Guthrie & Bolus	329582-1	8752749
Erica selaginifolia Salisb.	329585-1	8752765
Erica senilis Klotzsch ex Benth.	329587-1	8752782
Erica seriphiifolia Salisb.	329589-1	8752845
Erica serrata Thunb.	329591-1	9367518
Erica sessiliflora L.f.	329595-1	8752917
Erica setacea Andrews	329598-1	8753003
Erica setociliata H.A.Baker	329601-1	8753023
Erica setosa Bartl.	329602-1	8753042
Erica setulosa Benth.	329604-1	8753060
Erica sexfaria Aiton
Erica shannonii Andrews
Erica sicifolia Salisb.
Erica sicula Gussone ssp. bocquetii (Pesmen) E.C.Nelson	77117118-1
Erica sicula Gussone ssp. sicula	329613-1	5935706
Erica silvatica (Engl.) Beentje	77073548-1	9492120
Erica simii (S.Moore) E.G.H.Oliv.	944804-1
Erica similis (N.E.Br.) E.G.H.Oliv.	1017314-1	9360519
Erica simulans Dulfer	329617-1	8753125
Erica sitiens Klotzsch	329618-1	5835285
Erica sociorum L.Bolus	329621-1	8753306
Erica solandri Andrews	329623-1	8753339
Erica sonderiana Guthrie & Bolus	329626-1	8753370
Erica sparrmanii L.f.	329630-1
Erica sparsa Lodd.	329631-1	8753414
Erica spectabilis Klotzsch ex Benth.		8753495
Erica sperata E.G.H.Oliv.	1008848-1	3421595
Erica sphaerocephala Wendl. ex Benth.	329641-1	8753509
Erica spiculifolia Salisb.	329646-1	5899701
Erica spinifera (H.Perrier) Dorr & E.G.H.Oliv.	1008479-1	8685801
Erica spumosa L.	329658-1	8753661
Erica squarrosa Salisb.	329663-1	8753695
Erica stagnalis Salisb. ssp. minor E.G.H.Oliv. & I.M.Oliv.	77077362-1
Erica stagnalis Salisb. ssp. stagnalis
Erica steinbergiana H.L.Wendl. ex Benth.		8753715
Erica stenantha Klotzsch ex Benth.	329672-1	8753768
Erica stokoeanthus E.G.H.Oliv.	1017362-1	9367239
Erica stokoei L.Bolus	329675-1	8753783
Erica straussiana Gilg.	329678-1	8753812
Erica strigilifolia Salisb.	329683-1	8753846
Erica strigosa Sol.	329684-1	8753899
Erica x stuartii (Macfarl.) Mast.	981327-1	5883070
Erica stylaris Spreng.	329690-1
Erica subcapitata (N.E.Br.) E.G.H.Oliv.	1017364-1	9367282
Erica subdivaricata P.J.Bergius	329696-1	8753929
Erica subimbricata Compton	329697-1	8753947
Erica subulata J.C.Wendl.	329699-1	8753963
Erica subverticillaris Diels	329700-1	8753980
Erica suffulta J.C.Wendl. ex Benth.	329701-1	8753994
Erica swaziensis E.G.H.Oliv.	960402-1	9116419
Erica sylvainiana Dorr & E.G.H.Oliv.	1008480-1	8685816
Erica syngenesia Compton	329711-1	8754039
Erica tarantulae E.G.H.Oliv.	983621-1	9145546
Erica taxifolia Aiton	329714-1	3421577
Erica taylorii E.G.H.Oliv. & I.M.Oliv.	20002648-1	8471553
Erica tegetiformis E.G.H.Oliv.	941276-1
Erica tegulifolia Salisb.	329715-1	8754065
Erica tenella Andrews	329718-1	8754094
Erica tenuicaulis Klotzsch ex Benth.	329722-1	8754138
Erica tenuifolia L.	329725-1	8754154
Erica tenuipes Guthrie & Bolus	329728-1
Erica tenuis Salisb.	329729-1	8754184
Erica terminalis Salisb.	329733-1	5835290
Erica terniflora E.G.H.Oliv.	1017373-1	9367502
Erica tetragona L.f.	329736-1	8754196
Erica tetralix L.	329737-1	2649166
Erica tetrathecoides Benth.	329740-1	8754214
Erica thamnoides E.G.H.Oliv.	1017355-1	9367132
Erica thimifolia J.C.Wendl.	329743-1	8754230
Erica thodei Guthrie & Bolus	329744-1	8748818
Erica thomae L.Bolus	329746-1	8754285
Erica thomensis (Henriq.) Dorr & E.G.H.Oliv.	1008168-1	9463765
Erica thunbergii Montin	329750-1	8754317
Erica tomentosa Salisb.	329756-1	8754358
Erica toringbergensis H.A.Baker	329757-1	8754374
Erica totta Thunb.	329760-1	5914668
Erica trachysantha Bolus		8754389
Erica tradouwensis Compton	329762-1	8754401
Erica tragomontana R.C.Turner	77061387-1	9360201
Erica tragulifera Salisb.	329763-1	8754417
Erica transparens P.J.Bergius	329768-1	8754429
Erica trichadenia Bolus	329772-1	8754462
Erica trichoclada Guthrie & Bolus	329773-1	8754476
Erica trichophora Benth.	329774-1	8754492
Erica trichophylla Benth.	329775-1	8754508
Erica trichostigma T.M.Salter	329776-1	8754523
Erica trichroma Benth.	329777-1	8754538
Erica triflora L.	329782-1	8754586
Erica trimera (Engl.) Beentje ssp. abyssinica (Pic.Serm. & Heiniger) Dorr	60442680-2
Erica trimera (Engl.) Beentje ssp. elgonensis (Mildr.) Beentje	966539-1	8881074
Erica trimera (Engl.) Beentje ssp. jaegeri (Engl.) Beentje	77073545-1
Erica trimera (Engl.) Beentje ssp. keniensis (S.Moore) Beentje	966538-1	8881046
Erica trimera (Engl.) Beentje ssp. kilimanjarica (Hed.) Beentje	77073547-1
Erica trimera (Engl.) Beentje ssp. meruensis (R.Ross) Beentje	60442682-2
Erica trimera (Engl.) Beentje ssp. trimera	962361-1	8881091
Erica tristis Bartl.	329785-1	5993690
Erica truncata L.Bolus	329790-1	8754639
Erica tubercularis Salisb.	329791-1	8754653
Erica tumida Ker-Gawl.	329798-1	8754672
Erica turbiniflora Salisb.	329801-1	8754738
Erica turgida Salisb.	329802-1	8754792
Erica turneri E.G.H.Oliv.	77079434-1
Erica turrisbabylonica H.A.Baker	329806-1	8754828
Erica tysonii Bolus	329807-1	8754843
Erica uberiflora E.G.H.Oliv.	1017316-1	9361907
Erica umbellata L.	329809-1	1672229
Erica umbellata L. cult. "David Small"
Erica umbelliflora Klotzsch ex Benth.	329815-1	8754893
Erica umbratica E.G.H.Oliv. & I.M.Oliv.	20011020-1	8675663
Erica umbrosa H.A.Baker	329817-1	8736974
Erica unicolor J.C.Wendl. ssp. georgensis E.G.H.Oliv. & I.M.Oliv.	77077373-1
Erica unicolor J.C.Wendl. ssp. mutica E.G.H.Oliv. & I.M.Oliv.	77077372-1
Erica unicolor J.C.Wendl. ssp. unicolor	329822-1	5835295
Erica unilateralis Klotzsch ex Benth.	329824-1	8754935
Erica urceolata (Klotzsch) E.G.H.Oliv.	1017378-1	5993702
Erica urna-viridis Bolus	329828-1	8754952
Erica ustulescens Guthrie & Bolus	329830-1	8754972
Erica utriculosa L.Bolus	329831-1	8754991
Erica uysii H.A.Baker	329832-1	8755009
Erica vagans L.	329835-1	2649167
Erica valida H.A.Baker	329838-1	8755029
Erica vallis-aranearum E.G.H.Oliv.	329839-1	8755047
Erica vallis-fluminis E.G.H.Oliv.	1017335-1	9354151
Erica vallis-gratiae Guthrie & Bolus	329840-1	8755060
Erica varderi L.Bolus	329842-1	8755098
Erica velatiflora E.G.H.Oliv.	1017361-1	9367227
Erica velitaris Salisb.	329847-1	8755115
Erica ventricosa Thunb.	329851-1	8755187
Erica venustiflora E.G.H.Oliv. ssp. glandulosa E.G.H.Oliv.	1017310-1
Erica venustiflora E.G.H.Oliv. ssp. venustiflora	1017309-1	9360438
Erica verecunda Salisb.	329857-1	8755232
Erica vernicosa E.G.H.Oliv.	1017323-1	3421569
Erica versicolor Andrews ssp. monticola (Bolus) E.G.H.Oliv. & I.M.Oliv.		8755300
Erica versicolor Andrews ssp. versicolor	329863-1	8755315
Erica verticillata P.J.Bergius	329866-1	5835302
Erica vestita Thunb.	329873-1	5835304
Erica viguieri (H.Perrier) Dorr & E.G.H.Oliv.	1008481-1	8685831
Erica villosa Andrews	329876-1	8755404
Erica x vinacea L.Bolus	329882-1
Erica virginalis Klotzsch ex Benth.	329889-1	8755422
Erica viridiflora Andrews ssp. primulina (Bolus) E.G.H.Oliv. & I.M.Oliv.	20006797-1	8623016
Erica viridiflora Andrews ssp. redacta E.G.H.Oliv. & I.M.Oliv.	20006799-1
Erica viridiflora Andrews ssp. viridiflora	329893-1	8623023
Erica viridimontana E.G.H.Oliv. & I.M.Oliv. ssp. nivicola E.G.H.Oliv. & I.M.Oliv.	77077368-1
Erica viridimontana E.G.H.Oliv. & I.M.Oliv. ssp. viridimontana	77077367-1
Erica viscaria L. ssp. gallorum (L.Bolus) E.G.H.Oliv. & I.M.Oliv.	20006880-1	8623346
Erica viscaria L. ssp. longifolia (Bauer) E.G.H.Oliv. & I.M.Oliv.	20006873-1	8623295
Erica viscaria L. ssp. macrosepala E.G.H.Oliv. & I.M.Oliv.	20006874-1	8623335
Erica viscaria L. ssp. pendula E.G.H.Oliv. & I.M.Oliv.	20006883-1	8623373
Erica viscaria L. ssp. pustulata (H.A.Baker) E.G.H.Oliv. & I.M.Oliv.	20006882-1	8623361
Erica viscaria L. ssp. viscaria	20007024-1	8623286
Erica viscidiflora Esterh.	329875-1	9368481
Erica viscosissima E.G.H.Oliv.	1017321-1	9382044
Erica vlokii E.G.H.Oliv.	1017359-1
Erica vogelpoelii H.A.Baker	329904-1	8755627
Erica walkeri Andrews	329907-1
Erica wangfatiana Dorr & E.G.H.Oliv.	1008482-1	8685851
Erica wendlandiana Klotzsch	329910-1	8755707
Erica whyteana Britten	329913-1	3421593
Erica wildii Brenan	329914-1	8788045
Erica williamsiorum E.G.H.Oliv.	1017320-1	9363131
Erica wittebergensis Dulfer	329920-1	8755746
Erica woodii Bolus	329921-1	8755762
Erica wyliei Bolus	329922-1	8755836
Erica xanthina Guthrie & Bolus	329923-1	5993689
Erica xeranthemifolia Salisb.	329924-1	8758027
Erica zebrensis Compton	329927-1	8755890
Erica zeyheriana (Klotzsch) E.G.H.Oliv.	1017334-1	9364165
Erica zitzikammensis Dulfer	329930-1	8755907
Erica zwartbergensis Bolus	329931-1	8755957
